# Supplementary material for: Methane Exchange in a Coastal Fen in the First Year after Flooding - A Systems Shift
Source: PLoS One. 2015 Oct 13;10(10):e0140657. doi: 10.1371/journal.pone.0140657 (PMC4604153; doi:10.1371/journal.pone.0140657)
Supplement: S1 Dataset — (CSV) [file pone.0140657.s001.csv]

# Methane exchange in a coastal fen in the first year after flooding - a systems shift
# Hahn	K�hler	Glatzel & Jurasinski
# Supplementary file 1 Dataset CH4 (concentration data)
#
## Results of methane chamber measurements during the first year after flooding
## Parameters are:
### sampl_date - date of sampling
### location - sampling in the northwest (NW) or southeast (SE) of the study site (for details see Materials and Methods)
### inundationLevel - sampling at higher (+) or less high (-) inundated areas of the study site (for details see Materials and Methods)
### dip - identifier of dip well
### spot - identifier of sampling spot
### dom.veg - dominant vegetation at the sampling spot (for details see Materials and Methods)
### time_min - deployment time of measurement chamber (min)
### chamV_m3 - volume of measurement chamber (m3)
### chamA_m2 - base area of measurement chamber (m2)
### chamT_dC - temperature within the chamber during placement (dC)
### CH4_ppb - concentration of CH4 within the chamber headspace (ppb)
###
sampl_date	location	inundationLevel	dip	spot	dom.veg	time_min	chamV_m3	chamA_m2	chamT_dC	CH4ppb
2009-11-25	NW	+	P1	1c	sedge	0	0.30	0.563	13.9	1882.50
2009-11-25	NW	+	P1	1c	sedge	7	0.30	0.563	13.3	1867.63
2009-11-25	NW	+	P1	1c	sedge	14	0.30	0.563	13.6	1904.33
2009-11-25	NW	+	P1	1c	sedge	21	0.30	0.563	13.9	1960.85
2009-11-25	NW	+	P1	1b	rush	0	0.30	0.563	18.6	1850.55
2009-11-25	NW	+	P1	1b	rush	7	0.30	0.563	19.1	1861.74
2009-11-25	NW	+	P1	1b	rush	14	0.30	0.563	19.8	1887.92
2009-11-25	NW	+	P1	1b	rush	21	0.30	0.563	19.8	1926.56
2009-11-25	NW	+	P2	1p	reed	0	0.30	0.563	12.8	1880.85
2009-11-25	NW	+	P2	1p	reed	7	0.30	0.563	12.4	1832.02
2009-11-25	NW	+	P2	1p	reed	14	0.30	0.563	13.1	1859.79
2009-11-25	NW	+	P2	1p	reed	21	0.30	0.563	13.0	1894.72
2009-11-25	NW	-	P3	2c	sedge	0	0.30	0.563	13.9	1866.09
2009-11-25	NW	-	P3	2c	sedge	7	0.30	0.563	13.4	1889.71
2009-11-25	NW	-	P3	2c	sedge	14	0.30	0.563	13.4	1935.95
2009-11-25	NW	-	P3	2c	sedge	21	0.30	0.563	13.4	1973.56
2009-11-25	NW	-	P3	2b	rush	0	0.30	0.563	18.9	1827.66
2009-11-25	NW	-	P3	2b	rush	7	0.30	0.563	18.9	1868.53
2009-11-25	NW	-	P3	2b	rush	14	0.30	0.563	18.9	1931.37
2009-11-25	NW	-	P3	2b	rush	21	0.30	0.563	19.0	2022.22
2009-11-25	NW	-	P3	2p	reed	0	0.30	0.563	12.4	1851.16
2009-11-25	NW	-	P3	2p	reed	7	0.30	0.563	12.3	1928.67
2009-11-25	NW	-	P3	2p	reed	14	0.30	0.563	12.4	1934.03
2009-11-25	NW	-	P3	2p	reed	21	0.30	0.563	12.5	1972.41
2009-11-25	SE	-	P4	3c	sedge	0	0.30	0.563	13.8	1817.39
2009-11-25	SE	-	P4	3c	sedge	7	0.30	0.563	13.7	1830.88
2009-11-25	SE	-	P4	3c	sedge	14	0.30	0.563	13.8	1840.29
2009-11-25	SE	-	P4	3c	sedge	21	0.30	0.563	14.0	1842.79
2009-11-25	SE	-	P4	3p	reed	0	0.30	0.563	13.0	1853.32
2009-11-25	SE	-	P4	3p	reed	7	0.30	0.563	18.9	1854.30
2009-11-25	SE	-	P4	3p	reed	14	0.30	0.563	12.8	1861.95
2009-11-25	SE	-	P4	3p	reed	21	0.30	0.563	5.4	1882.29
2009-11-25	SE	-	P5	3b	rush	0	0.30	0.563	19.5	1848.23
2009-11-25	SE	-	P5	3b	rush	7	0.30	0.563	19.4	2174.34
2009-11-25	SE	-	P5	3b	rush	14	0.30	0.563	19.6	1911.63
2009-11-25	SE	-	P5	3b	rush	21	0.30	0.563	20.1	1914.81
2009-11-25	SE	+	P7	4c	sedge	0	0.30	0.563	13.5	1844.55
2009-11-25	SE	+	P7	4c	sedge	7	0.30	0.563	13.1	1895.22
2009-11-25	SE	+	P7	4c	sedge	14	0.30	0.563	12.8	1948.43
2009-11-25	SE	+	P7	4c	sedge	21	0.30	0.563	12.5	2044.53
2009-11-25	SE	+	P7	4b	rush	0	0.30	0.563	13.6	1843.20
2009-11-25	SE	+	P7	4b	rush	7	0.30	0.563	13.6	1886.64
2009-11-25	SE	+	P7	4b	rush	14	0.30	0.563	13.4	1860.44
2009-11-25	SE	+	P7	4b	rush	21	0.30	0.563	13.2	1866.86
2009-11-25	SE	+	P6	4p	reed	0	0.30	0.563	13.4	1850.76
2009-11-25	SE	+	P6	4p	reed	7	0.30	0.563	13.4	1883.27
2009-11-25	SE	+	P6	4p	reed	14	0.30	0.563	13.3	2023.37
2009-11-25	SE	+	P6	4p	reed	21	0.30	0.563	13.2	1941.74
2009-12-10	NW	+	P1	1c	sedge	0	0.30	0.563	12.9	2325.64
2009-12-10	NW	+	P1	1c	sedge	7	0.30	0.563	13.1	2019.76
2009-12-10	NW	+	P1	1c	sedge	14	0.30	0.563	12.8	2112.20
2009-12-10	NW	+	P1	1c	sedge	21	0.30	0.563	12.3	2015.04
2009-12-10	NW	+	P1	1b	rush	0	0.30	0.563	8.0	1886.52
2009-12-10	NW	+	P1	1b	rush	7	0.30	0.563	8.5	2020.67
2009-12-10	NW	+	P1	1b	rush	14	0.30	0.563	9.0	1994.13
2009-12-10	NW	+	P1	1b	rush	21	0.30	0.563	10.0	2066.83
2009-12-10	NW	+	P2	1p	reed	0	0.30	0.563	4.6	2021.45
2009-12-10	NW	+	P2	1p	reed	7	0.30	0.563	4.8	1965.47
2009-12-10	NW	+	P2	1p	reed	14	0.30	0.563	4.8	2008.09
2009-12-10	NW	+	P2	1p	reed	21	0.30	0.563	4.8	1999.84
2009-12-10	NW	-	P3	2c	sedge	0	0.30	0.563	4.5	2089.67
2009-12-10	NW	-	P3	2c	sedge	7	0.30	0.563	4.6	2279.84
2009-12-10	NW	-	P3	2c	sedge	14	0.30	0.563	4.6	1980.91
2009-12-10	NW	-	P3	2c	sedge	21	0.30	0.563	4.6	2091.29
2009-12-10	NW	-	P3	2b	rush	0	0.30	0.563	6.9	2921.42
2009-12-10	NW	-	P3	2b	rush	7	0.30	0.563	7.1	2032.15
2009-12-10	NW	-	P3	2b	rush	14	0.30	0.563	13.6	2161.54
2009-12-10	NW	-	P3	2b	rush	21	0.30	0.563	13.6	2222.11
2009-12-10	NW	-	P3	2p	reed	0	0.30	0.563	6.9	2189.44
2009-12-10	NW	-	P3	2p	reed	7	0.30	0.563	7.2	1991.26
2009-12-10	NW	-	P3	2p	reed	14	0.30	0.563	7.2	2039.50
2009-12-10	NW	-	P3	2p	reed	21	0.30	0.563	7.2	2120.11
2009-12-10	SE	-	P4	3c	sedge	0	0.30	0.563	4.2	2069.49
2009-12-10	SE	-	P4	3c	sedge	7	0.30	0.563	4.3	2289.46
2009-12-10	SE	-	P4	3c	sedge	14	0.30	0.563	4.3	2057.42
2009-12-10	SE	-	P4	3c	sedge	21	0.30	0.563	4.4	1941.67
2009-12-10	SE	-	P4	3p	reed	0	0.30	0.563	6.1	2106.71
2009-12-10	SE	-	P4	3p	reed	7	0.30	0.563	6.3	1970.78
2009-12-10	SE	-	P4	3p	reed	14	0.30	0.563	6.3	1992.29
2009-12-10	SE	-	P4	3p	reed	21	0.30	0.563	6.4	2080.72
2009-12-10	SE	-	P5	3b	rush	0	0.30	0.563	6.6	2073.75
2009-12-10	SE	-	P5	3b	rush	7	0.30	0.563	6.7	2080.76
2009-12-10	SE	-	P5	3b	rush	14	0.30	0.563	6.8	2026.24
2009-12-10	SE	-	P5	3b	rush	21	0.30	0.563	6.8	1993.58
2009-12-10	SE	+	P7	4c	sedge	0	0.30	0.563	5.9	2480.48
2009-12-10	SE	+	P7	4c	sedge	7	0.30	0.563	5.9	1991.96
2009-12-10	SE	+	P7	4c	sedge	14	0.30	0.563	5.9	2079.82
2009-12-10	SE	+	P7	4c	sedge	21	0.30	0.563	5.9	2128.74
2009-12-10	SE	+	P7	4b	rush	0	0.30	0.563	4.9	2063.85
2009-12-10	SE	+	P7	4b	rush	7	0.30	0.563	4.6	1933.74
2009-12-10	SE	+	P7	4b	rush	14	0.30	0.563	4.6	1915.72
2009-12-10	SE	+	P7	4b	rush	21	0.30	0.563	4.6	2017.16
2009-12-10	SE	+	P6	4p	reed	0	0.30	0.563	4.5	2075.68
2009-12-10	SE	+	P6	4p	reed	7	0.30	0.563	4.5	2438.36
2009-12-10	SE	+	P6	4p	reed	14	0.30	0.563	4.5	1943.72
2009-12-10	SE	+	P6	4p	reed	21	0.30	0.563	4.5	2010.61
2010-02-18	NW	+	P1	1c	sedge	0	0.30	0.563	-2.5	2023.49
2010-02-18	NW	+	P1	1c	sedge	10	0.30	0.563	-2.5	2011.07
2010-02-18	NW	+	P1	1c	sedge	20	0.30	0.563	-2.5	2000.96
2010-02-18	NW	+	P1	1c	sedge	30	0.30	0.563	-2.5	2017.38
2010-02-18	NW	+	P1	1b	rush	0	0.30	0.563	0.5	2009.51
2010-02-18	NW	+	P1	1b	rush	10	0.30	0.563	0.5	2074.56
2010-02-18	NW	+	P1	1b	rush	20	0.30	0.563	0.7	2100.95
2010-02-18	NW	+	P1	1b	rush	30	0.30	0.563	1.1	2175.72
2010-02-18	NW	+	P2	1p	reed	0	0.30	0.563	2.1	2000.83
2010-02-18	NW	+	P2	1p	reed	10	0.30	0.563	2.8	2004.64
2010-02-18	NW	+	P2	1p	reed	20	0.30	0.563	3.0	2041.27
2010-02-18	NW	+	P2	1p	reed	30	0.30	0.563	3.2	2054.08
2010-03-04	NW	+	P1	1c	sedge	0	0.22	0.563	1.0	2140.42
2010-03-04	NW	+	P1	1c	sedge	10	0.22	0.563	2.0	2176.07
2010-03-04	NW	+	P1	1c	sedge	20	0.22	0.563	3.0	2256.87
2010-03-04	NW	+	P1	1c	sedge	30	0.22	0.563	4.0	2320.17
2010-03-04	NW	+	P1	1b	rush	0	0.19	0.563	1.6	2267.79
2010-03-04	NW	+	P1	1b	rush	10	0.19	0.563	3.3	2511.10
2010-03-04	NW	+	P1	1b	rush	20	0.19	0.563	4.2	2847.05
2010-03-04	NW	+	P1	1b	rush	30	0.19	0.563	4.4	3198.10
2010-03-04	NW	+	P2	1p	reed	0	0.23	0.563	8.2	2081.21
2010-03-04	NW	+	P2	1p	reed	10	0.23	0.563	9.6	2019.29
2010-03-04	NW	+	P2	1p	reed	20	0.23	0.563	10.1	2064.44
2010-03-04	NW	+	P2	1p	reed	30	0.23	0.563	10.9	2236.25
2010-03-04	NW	-	P3	2c	sedge	0	0.21	0.563	2.4	2449.26
2010-03-04	NW	-	P3	2c	sedge	10	0.21	0.563	4.6	2561.08
2010-03-04	NW	-	P3	2c	sedge	20	0.21	0.563	4.9	2678.44
2010-03-04	NW	-	P3	2c	sedge	30	0.21	0.563	5.7	2746.64
2010-03-04	NW	-	P3	2b	rush	0	0.21	0.563	8.6	2306.14
2010-03-04	NW	-	P3	2b	rush	10	0.21	0.563	9.0	2149.56
2010-03-04	NW	-	P3	2b	rush	20	0.21	0.563	9.4
2010-03-04	NW	-	P3	2b	rush	30	0.21	0.563	9.6	3114.64
2010-03-04	NW	-	P3	2p	reed	0	0.21	0.563	7.1	2125.51
2010-03-04	NW	-	P3	2p	reed	10	0.21	0.563	6.6	2363.82
2010-03-04	NW	-	P3	2p	reed	20	0.21	0.563	6.9	2532.15
2010-03-04	NW	-	P3	2p	reed	30	0.21	0.563	6.9	2666.97
2010-03-04	SE	-	P4	3c	sedge	0	0.22	0.563	10.6	1964.55
2010-03-04	SE	-	P4	3c	sedge	10	0.22	0.563	10.4	1990.53
2010-03-04	SE	-	P4	3c	sedge	20	0.22	0.563	10.6	2001.36
2010-03-04	SE	-	P4	3c	sedge	30	0.22	0.563	11.0	2008.61
2010-03-04	SE	-	P4	3b	rush	0	0.21	0.563	4.4	2188.77
2010-03-04	SE	-	P4	3b	rush	10	0.21	0.563	4.9	2292.07
2010-03-04	SE	-	P4	3b	rush	20	0.21	0.563	5.3	2338.00
2010-03-04	SE	-	P4	3b	rush	30	0.21	0.563	5.4	2140.46
2010-03-04	SE	-	P5	3p	reed	0	0.17	0.563	7.6	2015.63
2010-03-04	SE	-	P5	3p	reed	10	0.17	0.563	8.3	2041.80
2010-03-04	SE	-	P5	3p	reed	20	0.17	0.563	8.6	2064.51
2010-03-04	SE	-	P5	3p	reed	30	0.17	0.563	8.8	2089.84
2010-03-04	SE	+	P7	4c	sedge	0	0.22	0.563	0.6	2022.55
2010-03-04	SE	+	P7	4c	sedge	10	0.22	0.563	0.5	2061.40
2010-03-04	SE	+	P7	4c	sedge	20	0.22	0.563	2.6	2125.24
2010-03-04	SE	+	P7	4c	sedge	30	0.22	0.563	4.7	2181.60
2010-03-04	SE	+	P7	4b	rush	0	0.21	0.563	1.0	2004.58
2010-03-04	SE	+	P7	4b	rush	10	0.21	0.563	2.3	2000.31
2010-03-04	SE	+	P7	4b	rush	20	0.21	0.563	5.3	2016.93
2010-03-04	SE	+	P7	4b	rush	30	0.21	0.563	5.0	2027.17
2010-03-04	SE	+	P6	4p	reed	0	0.23	0.563	0.0	1915.08
2010-03-04	SE	+	P6	4p	reed	10	0.23	0.563	2.4	1987.45
2010-03-04	SE	+	P6	4p	reed	20	0.23	0.563	6.2	2047.33
2010-03-04	SE	+	P6	4p	reed	30	0.23	0.563	4.0	2084.78
2010-03-18	NW	+	P1	1c	sedge	0	0.19	0.563	12.5	2285.29
2010-03-18	NW	+	P1	1c	sedge	10	0.19	0.563	12.5	2316.69
2010-03-18	NW	+	P1	1c	sedge	20	0.19	0.563	12.5	3079.59
2010-03-18	NW	+	P1	1c	sedge	30	0.19	0.563	12.5	3366.66
2010-03-18	NW	+	P1	1b	rush	0	0.20	0.563	12.8	2236.29
2010-03-18	NW	+	P1	1b	rush	10	0.20	0.563	11.9	2270.52
2010-03-18	NW	+	P1	1b	rush	20	0.20	0.563	12.1	2339.80
2010-03-18	NW	+	P1	1b	rush	30	0.20	0.563	12.4	2417.60
2010-03-18	NW	+	P2	1p	reed	0	0.20	0.563	9.8	2095.24
2010-03-18	NW	+	P2	1p	reed	10	0.20	0.563	8.0	2323.48
2010-03-18	NW	+	P2	1p	reed	20	0.20	0.563	8.1	2780.07
2010-03-18	NW	+	P2	1p	reed	30	0.20	0.563	8.3	2987.41
2010-03-18	NW	-	P3	2c	sedge	0	0.19	0.563	12.5	4978.24
2010-03-18	NW	-	P3	2c	sedge	10	0.19	0.563	12.5	5824.06
2010-03-18	NW	-	P3	2c	sedge	20	0.19	0.563	12.5	5963.51
2010-03-18	NW	-	P3	2c	sedge	30	0.19	0.563	12.5	6893.00
2010-03-18	NW	-	P3	2b	rush	0	0.19	0.563	17.2	4180.67
2010-03-18	NW	-	P3	2b	rush	10	0.19	0.563	14.0	13265.75
2010-03-18	NW	-	P3	2b	rush	20	0.19	0.563	13.7	7762.99
2010-03-18	NW	-	P3	2b	rush	30	0.19	0.563	12.9	4795.17
2010-03-18	NW	-	P3	2p	reed	0	0.19	0.563	14.9	2674.67
2010-03-18	NW	-	P3	2p	reed	10	0.19	0.563	14.1	2969.93
2010-03-18	NW	-	P3	2p	reed	20	0.19	0.563	15.0	3250.70
2010-03-18	NW	-	P3	2p	reed	30	0.19	0.563	15.4	3695.73
2010-03-18	SE	-	P4	3c	sedge	0	0.15	0.563	11.0	2391.12
2010-03-18	SE	-	P4	3c	sedge	10	0.15	0.563	12.0	2622.56
2010-03-18	SE	-	P4	3c	sedge	20	0.15	0.563	13.0	2743.26
2010-03-18	SE	-	P4	3c	sedge	30	0.15	0.563	14.0	2790.01
2010-03-18	SE	-	P4	3p	reed	10	0.19	0.563	16.9	4707.76
2010-03-18	SE	-	P4	3p	reed	20	0.19	0.563	17.3	5506.44
2010-03-18	SE	-	P4	3p	reed	30	0.19	0.563	15.5	6232.75
2010-03-18	SE	-	P5	3b	rush	0	0.20	0.563	14.8	2493.54
2010-03-18	SE	-	P5	3b	rush	10	0.20	0.563	15.8	2394.27
2010-03-18	SE	-	P5	3b	rush	20	0.20	0.563	15.4	2384.00
2010-03-18	SE	-	P5	3b	rush	30	0.20	0.563	15.9	2584.58
2010-03-18	SE	+	P7	4c	sedge	0	0.20	0.563	8.7	2522.49
2010-03-18	SE	+	P7	4c	sedge	10	0.20	0.563	12.9	2822.41
2010-03-18	SE	+	P7	4c	sedge	20	0.20	0.563	13.7	3045.98
2010-03-18	SE	+	P7	4c	sedge	30	0.20	0.563	14.0	2719.52
2010-03-18	SE	+	P7	4b	rush	0	0.18	0.563	11.1	2341.93
2010-03-18	SE	+	P7	4b	rush	10	0.18	0.563	14.6	2391.12
2010-03-18	SE	+	P7	4b	rush	20	0.18	0.563	15.3	2387.44
2010-03-18	SE	+	P7	4b	rush	30	0.18	0.563	15.2	2509.45
2010-03-18	SE	+	P6	4p	reed	0	0.19	0.563	14.6	2455.26
2010-03-18	SE	+	P6	4p	reed	20	0.19	0.563	15.9	2292.13
2010-03-18	SE	+	P6	4p	reed	30	0.19	0.563	16.1	2366.27
2010-04-01	NW	+	P1	1c	sedge	0	0.12	0.563	15.8	2638.35
2010-04-01	NW	+	P1	1c	sedge	10	0.12	0.563	14.7	2001.43
2010-04-01	NW	+	P1	1c	sedge	20	0.12	0.563	14.7	3903.56
2010-04-01	NW	+	P1	1c	sedge	30	0.12	0.563	14.6	4273.91
2010-04-01	NW	+	P1	1b	rush	0	0.13	0.563	8.5	3833.09
2010-04-01	NW	+	P1	1b	rush	10	0.13	0.563	8.8	4469.39
2010-04-01	NW	+	P1	1b	rush	20	0.13	0.563	9.0	5393.69
2010-04-01	NW	+	P1	1b	rush	30	0.13	0.563	9.2	6080.54
2010-04-01	NW	+	P2	1p	reed	0	0.15	0.563	8.0	2013.55
2010-04-01	NW	+	P2	1p	reed	10	0.15	0.563	9.0	2254.34
2010-04-01	NW	+	P2	1p	reed	20	0.15	0.563	10.0	2771.64
2010-04-01	NW	+	P2	1p	reed	30	0.15	0.563	11.0	2836.23
2010-04-01	NW	-	P3	2c	sedge	0	0.16	0.563	14.4	2211.71
2010-04-01	NW	-	P3	2c	sedge	10	0.16	0.563	14.9	4424.85
2010-04-01	NW	-	P3	2c	sedge	20	0.16	0.563	14.9	4788.64
2010-04-01	NW	-	P3	2c	sedge	30	0.16	0.563	14.9	5435.88
2010-04-01	NW	-	P3	2b	rush	0	0.16	0.563	9.0	2869.40
2010-04-01	NW	-	P3	2b	rush	10	0.16	0.563	8.9	3756.29
2010-04-01	NW	-	P3	2b	rush	20	0.16	0.563	9.0	4076.78
2010-04-01	NW	-	P3	2b	rush	30	0.16	0.563	9.0	4726.80
2010-04-01	NW	-	P3	2p	reed	0	0.16	0.563	8.0	2230.72
2010-04-01	NW	-	P3	2p	reed	10	0.16	0.563	9.0	7367.99
2010-04-01	NW	-	P3	2p	reed	20	0.16	0.563	10.0	9294.00
2010-04-01	NW	-	P3	2p	reed	30	0.16	0.563	11.0	9697.08
2010-04-01	SE	-	P4	3c	sedge	0	0.11	0.563	14.4	2107.70
2010-04-01	SE	-	P4	3c	sedge	10	0.11	0.563	15.2	2001.25
2010-04-01	SE	-	P4	3c	sedge	20	0.11	0.563	15.4	1934.24
2010-04-01	SE	-	P4	3c	sedge	30	0.11	0.563	15.8	2058.62
2010-04-01	SE	-	P4	3p	reed	0	0.15	0.563	9.4	2328.51
2010-04-01	SE	-	P4	3p	reed	10	0.15	0.563	9.8	7384.18
2010-04-01	SE	-	P4	3p	reed	20	0.15	0.563	16.1	12333.93
2010-04-01	SE	-	P4	3p	reed	30	0.15	0.563	11.1	14729.54
2010-04-01	SE	-	P5	3b	rush	0	0.12	0.563	8.6	2425.23
2010-04-01	SE	-	P5	3b	rush	10	0.12	0.563	8.6	2110.16
2010-04-01	SE	-	P5	3b	rush	20	0.12	0.563	8.6	2182.53
2010-04-01	SE	-	P5	3b	rush	30	0.12	0.563	8.6	2505.29
2010-04-01	SE	+	P7	4c	sedge	0	0.13	0.563	10.6	2347.14
2010-04-01	SE	+	P7	4c	sedge	10	0.13	0.563	11.8	2561.91
2010-04-01	SE	+	P7	4c	sedge	20	0.13	0.563	11.2	2613.90
2010-04-01	SE	+	P7	4c	sedge	30	0.13	0.563	11.4	3011.57
2010-04-01	SE	+	P7	4b	rush	0	0.13	0.563	9.5	2009.92
2010-04-01	SE	+	P7	4b	rush	10	0.13	0.563	9.7	2083.74
2010-04-01	SE	+	P7	4b	rush	20	0.13	0.563	9.3	2211.22
2010-04-01	SE	+	P7	4b	rush	30	0.13	0.563	9.0	2207.09
2010-04-01	SE	+	P6	4p	reed	0	0.10	0.563	9.6	2310.33
2010-04-01	SE	+	P6	4p	reed	10	0.10	0.563	9.7	2227.70
2010-04-01	SE	+	P6	4p	reed	20	0.10	0.563	10.2	2359.74
2010-04-01	SE	+	P6	4p	reed	30	0.10	0.563	9.2	2471.37
2010-04-15	NW	+	P1	1c	sedge	0	0.13	0.563	11.8	3051.64
2010-04-15	NW	+	P1	1c	sedge	10	0.13	0.563	14.4	2111.79
2010-04-15	NW	+	P1	1c	sedge	20	0.13	0.563	15.4	6018.37
2010-04-15	NW	+	P1	1c	sedge	30	0.13	0.563	15.8	6117.39
2010-04-15	NW	+	P1	1b	rush	0	0.16	0.563	18.2	3773.43
2010-04-15	NW	+	P1	1b	rush	10	0.16	0.563	12.9	5146.14
2010-04-15	NW	+	P1	1b	rush	20	0.16	0.563	13.2	6593.30
2010-04-15	NW	+	P1	1b	rush	30	0.16	0.563	13.3	7329.10
2010-04-15	NW	+	P2	1p	reed	0	0.16	0.563	12.0	2633.24
2010-04-15	NW	+	P2	1p	reed	10	0.16	0.563	18.4	2557.06
2010-04-15	NW	+	P2	1p	reed	20	0.16	0.563	19.0	2183.32
2010-04-15	NW	+	P2	1p	reed	30	0.16	0.563	19.3	2702.63
2010-04-15	NW	-	P3	2c	sedge	0	0.18	0.563	11.6	6993.69
2010-04-15	NW	-	P3	2c	sedge	10	0.18	0.563	14.8	4919.18
2010-04-15	NW	-	P3	2c	sedge	20	0.18	0.563	15.4	7993.21
2010-04-15	NW	-	P3	2c	sedge	30	0.18	0.563	16.5	7806.69
2010-04-15	NW	-	P3	2b	rush	0	0.15	0.563	19.8	3797.69
2010-04-15	NW	-	P3	2b	rush	10	0.15	0.563	20.1	5062.60
2010-04-15	NW	-	P3	2b	rush	20	0.15	0.563	19.9	5787.03
2010-04-15	NW	-	P3	2b	rush	30	0.15	0.563	20.1	6075.21
2010-04-15	NW	-	P3	2p	reed	0	0.15	0.563	11.6	10429.93
2010-04-15	NW	-	P3	2p	reed	10	0.15	0.563	14.2	12772.53
2010-04-15	NW	-	P3	2p	reed	20	0.15	0.563	15.3	13914.90
2010-04-15	NW	-	P3	2p	reed	30	0.15	0.563	15.7
2010-04-15	SE	-	P4	3c	sedge	0	0.18	0.563	11.4	2109.86
2010-04-15	SE	-	P4	3c	sedge	10	0.18	0.563	14.5	2162.89
2010-04-15	SE	-	P4	3c	sedge	20	0.18	0.563	15.3	2002.07
2010-04-15	SE	-	P4	3c	sedge	30	0.18	0.563	15.3	2348.75
2010-04-15	SE	-	P4	3p	reed	0	0.17	0.563	15.4	3280.22
2010-04-15	SE	-	P4	3p	reed	10	0.17	0.563	18.1	17853.99
2010-04-15	SE	-	P4	3p	reed	20	0.17	0.563	18.6	2075.44
2010-04-15	SE	-	P4	3p	reed	30	0.17	0.563	18.4	6397.17
2010-04-15	SE	-	P5	3b	rush	0	0.13	0.563	13.7	2702.50
2010-04-15	SE	-	P5	3b	rush	10	0.13	0.563	16.0	2632.94
2010-04-15	SE	-	P5	3b	rush	20	0.13	0.563	17.2	6032.34
2010-04-15	SE	-	P5	3b	rush	30	0.13	0.563	18.5	4523.36
2010-04-15	SE	+	P7	4c	sedge	0	0.15	0.563	13.4	2776.39
2010-04-15	SE	+	P7	4c	sedge	10	0.15	0.563	14.0	2418.03
2010-04-15	SE	+	P7	4c	sedge	20	0.15	0.563	15.0	2280.39
2010-04-15	SE	+	P7	4c	sedge	30	0.15	0.563	16.0	2368.63
2010-04-15	SE	+	P7	4b	rush	0	0.15	0.563	13.0	1940.89
2010-04-15	SE	+	P7	4b	rush	10	0.15	0.563	14.0	3217.28
2010-04-15	SE	+	P7	4b	rush	20	0.15	0.563	15.0	3317.33
2010-04-15	SE	+	P7	4b	rush	30	0.15	0.563	16.0	3393.55
2010-04-15	SE	+	P6	4p	reed	0	0.15	0.563	13.0	1988.22
2010-04-15	SE	+	P6	4p	reed	10	0.15	0.563	14.0	1997.03
2010-04-15	SE	+	P6	4p	reed	20	0.15	0.563	15.0	2022.91
2010-04-15	SE	+	P6	4p	reed	30	0.15	0.563	16.0	2450.31
2010-04-29	NW	+	P1	1c	sedge	0	0.32	0.563	0.0	2372.68
2010-04-29	NW	+	P1	1c	sedge	10	0.32	0.563	25.1	6282.39
2010-04-29	NW	+	P1	1c	sedge	20	0.32	0.563	25.6	6699.86
2010-04-29	NW	+	P1	1c	sedge	30	0.32	0.563	26.9	2408.32
2010-04-29	NW	+	P1	1b	rush	0	0.32	0.563	21.0	10813.78
2010-04-29	NW	+	P1	1b	rush	10	0.32	0.563	22.0	19023.75
2010-04-29	NW	+	P1	1b	rush	20	0.32	0.563	23.0	9900.10
2010-04-29	NW	+	P1	1b	rush	30	0.32	0.563	24.0	3926.17
2010-04-29	NW	+	P2	1p	reed	0	0.34	0.563	19.1	10949.20
2010-04-29	NW	+	P2	1p	reed	10	0.34	0.563	23.4	3844.03
2010-04-29	NW	+	P2	1p	reed	20	0.34	0.563	26.8	4491.58
2010-04-29	NW	+	P2	1p	reed	30	0.34	0.563	27.6	3248.65
2010-04-29	NW	-	P3	2c	sedge	0	0.33	0.563	23.1	7875.66
2010-04-29	NW	-	P3	2c	sedge	10	0.33	0.563	25.7	15468.45
2010-04-29	NW	-	P3	2c	sedge	20	0.33	0.563	26.1	8462.97
2010-04-29	NW	-	P3	2c	sedge	30	0.33	0.563	26.5	2199.14
2010-04-29	NW	-	P3	2b	rush	0	0.52	0.563	25.4	7389.59
2010-04-29	NW	-	P3	2b	rush	10	0.52	0.563	26.0	10049.09
2010-04-29	NW	-	P3	2b	rush	20	0.52	0.563	27.0	11699.18
2010-04-29	NW	-	P3	2b	rush	30	0.52	0.563	28.0	9848.08
2010-04-29	NW	-	P3	2p	reed	0	0.31	0.563	23.9	8968.33
2010-04-29	NW	-	P3	2p	reed	10	0.31	0.563	25.3	15907.19
2010-04-29	NW	-	P3	2p	reed	20	0.31	0.563	25.7	13568.10
2010-04-29	NW	-	P3	2p	reed	30	0.31	0.563	26.2	17791.34
2010-04-29	SE	-	P4	3c	sedge	0	0.33	0.563	22.0	2964.45
2010-04-29	SE	-	P4	3c	sedge	10	0.33	0.563	23.0	4954.61
2010-04-29	SE	-	P4	3c	sedge	20	0.33	0.563	24.0	2099.81
2010-04-29	SE	-	P4	3c	sedge	30	0.33	0.563	25.0	2858.68
2010-04-29	SE	-	P4	3p	reed	0	0.32	0.563	24.9	2047.17
2010-04-29	SE	-	P4	3p	reed	10	0.32	0.563	27.5	4684.70
2010-04-29	SE	-	P4	3p	reed	20	0.32	0.563	27.3	10078.95
2010-04-29	SE	-	P4	3p	reed	30	0.32	0.563	28.2	2108.11
2010-04-29	SE	-	P5	3b	rush	0	0.15	0.563	26.2	12776.72
2010-04-29	SE	-	P5	3b	rush	10	0.15	0.563	27.2	13259.48
2010-04-29	SE	-	P5	3b	rush	20	0.15	0.563	27.3	5066.47
2010-04-29	SE	-	P5	3b	rush	30	0.15	0.563	28.2	13791.54
2010-04-29	SE	+	P7	4c	sedge	0	0.18	0.563	22.8	5325.71
2010-04-29	SE	+	P7	4c	sedge	10	0.18	0.563	24.2	5651.36
2010-04-29	SE	+	P7	4c	sedge	20	0.18	0.563	23.4	6251.79
2010-04-29	SE	+	P7	4c	sedge	30	0.18	0.563	23.4	7160.76
2010-04-29	SE	+	P7	4b	rush	0	0.17	0.563	23.4	1955.47
2010-04-29	SE	+	P7	4b	rush	10	0.17	0.563	22.5	2016.28
2010-04-29	SE	+	P7	4b	rush	20	0.17	0.563	24.8	2034.03
2010-04-29	SE	+	P7	4b	rush	30	0.17	0.563	25.4	1958.49
2010-04-29	SE	+	P6	4p	reed	0	0.30	0.563	23.4	2026.94
2010-04-29	SE	+	P6	4p	reed	10	0.30	0.563	27.2	2247.05
2010-04-29	SE	+	P6	4p	reed	20	0.30	0.563	26.5	2254.47
2010-04-29	SE	+	P6	4p	reed	30	0.30	0.563	27.6	2302.45
2010-05-11	NW	+	P1	1c	sedge	0	0.31	0.563	11.1	16994.14
2010-05-11	NW	+	P1	1c	sedge	10	0.31	0.563	11.3	2992.85
2010-05-11	NW	+	P1	1c	sedge	20	0.31	0.563	11.6	10125.53
2010-05-11	NW	+	P1	1c	sedge	30	0.31	0.563	12.5	18090.74
2010-05-11	NW	+	P1	1b	rush	0	0.30	0.563	11.0	4463.52
2010-05-11	NW	+	P1	1b	rush	10	0.30	0.563	12.0	16428.93
2010-05-11	NW	+	P1	1b	rush	20	0.30	0.563	13.0	22964.70
2010-05-11	NW	+	P1	1b	rush	30	0.30	0.563	14.0	23986.72
2010-05-11	NW	+	P2	1p	reed	0	0.33	0.563	12.3	3523.70
2010-05-11	NW	+	P2	1p	reed	10	0.33	0.563	13.3	5029.57
2010-05-11	NW	+	P2	1p	reed	20	0.33	0.563	14.3	3688.16
2010-05-11	NW	+	P2	1p	reed	30	0.33	0.563	15.5	4751.02
2010-05-11	NW	-	P3	2c	sedge	0	0.32	0.563	12.0	2491.18
2010-05-11	NW	-	P3	2c	sedge	10	0.32	0.563	13.5	12851.85
2010-05-11	NW	-	P3	2c	sedge	20	0.32	0.563	15.0	17358.36
2010-05-11	NW	-	P3	2c	sedge	30	0.32	0.563	16.2	16231.83
2010-05-11	NW	-	P3	2b	rush	0	0.18	0.563	12.2	18812.61
2010-05-11	NW	-	P3	2b	rush	10	0.18	0.563	14.2	39287.34
2010-05-11	NW	-	P3	2b	rush	20	0.18	0.563	15.2	131751.94
2010-05-11	NW	-	P3	2b	rush	30	0.18	0.563	17.1
2010-05-11	NW	-	P3	2p	reed	0	0.31	0.563	12.8	2754.40
2010-05-11	NW	-	P3	2p	reed	10	0.31	0.563	15.6	9396.82
2010-05-11	NW	-	P3	2p	reed	20	0.31	0.563	17.3	12972.59
2010-05-11	NW	-	P3	2p	reed	30	0.31	0.563	17.6	16107.76
2010-05-11	SE	-	P4	3c	sedge	0	0.32	0.563	12.3	2574.05
2010-05-11	SE	-	P4	3c	sedge	10	0.32	0.563	13.4	2376.75
2010-05-11	SE	-	P4	3c	sedge	20	0.32	0.563	15.1	2222.60
2010-05-11	SE	-	P4	3c	sedge	30	0.32	0.563	15.5	2337.96
2010-05-11	SE	-	P4	3p	reed	0	0.32	0.563	9.5	1931.59
2010-05-11	SE	-	P4	3p	reed	10	0.32	0.563	12.0	10488.11
2010-05-11	SE	-	P4	3p	reed	20	0.32	0.563	15.0	16322.86
2010-05-11	SE	-	P4	3p	reed	30	0.32	0.563	15.4	25926.56
2010-05-11	SE	-	P5	3b	rush	0	0.36	0.563	11.8	2613.35
2010-05-11	SE	-	P5	3b	rush	10	0.36	0.563	14.4	2531.21
2010-05-11	SE	-	P5	3b	rush	20	0.36	0.563	17.3	2048.95
2010-05-11	SE	-	P5	3b	rush	30	0.36	0.563	16.9	3974.19
2010-05-11	SE	+	P7	4c	sedge	0	0.50	0.563	12.3	6523.91
2010-05-11	SE	+	P7	4c	sedge	10	0.50	0.563	15.6	7651.77
2010-05-11	SE	+	P7	4c	sedge	20	0.50	0.563	16.5	5342.98
2010-05-11	SE	+	P7	4c	sedge	30	0.50	0.563	18.4	10580.77
2010-05-11	SE	+	P7	4b	rush	0	0.49	0.563	12.3	1977.63
2010-05-11	SE	+	P7	4b	rush	10	0.49	0.563	15.4	1966.29
2010-05-11	SE	+	P7	4b	rush	20	0.49	0.563	16.3	1983.29
2010-05-11	SE	+	P7	4b	rush	30	0.49	0.563	19.1	2003.41
2010-05-11	SE	+	P6	4p	reed	0	0.30	0.563	12.6	2692.58
2010-05-11	SE	+	P6	4p	reed	10	0.30	0.563	15.9	3110.63
2010-05-11	SE	+	P6	4p	reed	20	0.30	0.563	16.9	3499.28
2010-05-11	SE	+	P6	4p	reed	30	0.30	0.563	19.2	3735.64
2010-06-01	NW	+	P1	1c	sedge	0	0.30	0.563	11.2	13286.63
2010-06-01	NW	+	P1	1c	sedge	10	0.30	0.563	11.5	15053.27
2010-06-01	NW	+	P1	1c	sedge	20	0.30	0.563	11.8	108919.57
2010-06-01	NW	+	P1	1c	sedge	30	0.30	0.563	12.1	163599.46
2010-06-01	NW	+	P1	1b	rush	0	0.52	0.563	12.3	17829.62
2010-06-01	NW	+	P1	1b	rush	10	0.52	0.563	12.6	17209.12
2010-06-01	NW	+	P1	1b	rush	20	0.52	0.563	13.1	19901.48
2010-06-01	NW	+	P1	1b	rush	30	0.52	0.563	13.6	16258.93
2010-06-01	NW	+	P2	1p	reed	0	0.30	0.563	13.1	35119.15
2010-06-01	NW	+	P2	1p	reed	10	0.30	0.563	13.8	37368.79
2010-06-01	NW	+	P2	1p	reed	20	0.30	0.563	14.1	45727.78
2010-06-01	NW	+	P2	1p	reed	30	0.30	0.563	14.5	51244.55
2010-06-01	NW	-	P3	2c	sedge	0	0.30	0.563	14.0	189868.42
2010-06-01	NW	-	P3	2c	sedge	10	0.30	0.563	14.4	245501.52
2010-06-01	NW	-	P3	2c	sedge	20	0.30	0.563	14.6	156231.71
2010-06-01	NW	-	P3	2c	sedge	30	0.30	0.563	15.1	263855.18
2010-06-01	NW	-	P3	2b	rush	0	0.34	0.563	11.3	9485.31
2010-06-01	NW	-	P3	2b	rush	10	0.34	0.563	12.4	17426.58
2010-06-01	NW	-	P3	2b	rush	20	0.34	0.563	13.0	19847.59
2010-06-01	NW	-	P3	2b	rush	30	0.34	0.563	13.8	23784.94
2010-06-01	NW	-	P3	2p	reed	0	0.30	0.563	11.8	24503.25
2010-06-01	NW	-	P3	2p	reed	10	0.30	0.563	13.0	243082.93
2010-06-01	NW	-	P3	2p	reed	20	0.30	0.563	13.6	275011.63
2010-06-01	NW	-	P3	2p	reed	30	0.30	0.563	14.2	234614.29
2010-06-01	SE	-	P4	3c	sedge	0	0.30	0.563	11.0	3624.14
2010-06-01	SE	-	P4	3c	sedge	10	0.30	0.563	12.0	42456.89
2010-06-01	SE	-	P4	3c	sedge	20	0.30	0.563	13.0	15313.46
2010-06-01	SE	-	P4	3c	sedge	30	0.30	0.563	14.0	9020.83
2010-06-01	SE	-	P4	3p	reed	0	0.30	0.563	11.0	2201.60
2010-06-01	SE	-	P4	3p	reed	10	0.30	0.563	12.0	17992.97
2010-06-01	SE	-	P4	3p	reed	20	0.30	0.563	13.0	24084.52
2010-06-01	SE	-	P4	3p	reed	30	0.30	0.563	14.0	14368.16
2010-06-01	SE	-	P5	3b	rush	0	0.30	0.563	11.0	53915.82
2010-06-01	SE	-	P5	3b	rush	10	0.30	0.563	12.0	2160.28
2010-06-01	SE	-	P5	3b	rush	20	0.30	0.563	13.0	2055.38
2010-06-01	SE	-	P5	3b	rush	30	0.30	0.563	14.0	2102.64
2010-06-01	SE	+	P7	4c	sedge	0	0.47	0.563	11.0	3358.62
2010-06-01	SE	+	P7	4c	sedge	10	0.47	0.563	12.0	5650.05
2010-06-01	SE	+	P7	4c	sedge	20	0.47	0.563	13.0	3220.54
2010-06-01	SE	+	P7	4c	sedge	30	0.47	0.563	14.0	3156.85
2010-06-01	SE	+	P7	4b	rush	0	0.30	0.563	11.0	7843.21
2010-06-01	SE	+	P7	4b	rush	10	0.30	0.563	12.0	23085.39
2010-06-01	SE	+	P7	4b	rush	20	0.30	0.563	13.0	29060.57
2010-06-01	SE	+	P7	4b	rush	30	0.30	0.563	14.0	29700.44
2010-06-01	SE	+	P6	4p	reed	0	0.47	0.563	11.0	2006.87
2010-06-01	SE	+	P6	4p	reed	10	0.47	0.563	12.0	2375.45
2010-06-01	SE	+	P6	4p	reed	20	0.47	0.563	13.0	2624.45
2010-06-01	SE	+	P6	4p	reed	30	0.47	0.563	14.0	2908.33
2010-06-08	NW	+	P1	1c	sedge	0	0.30	0.563	20.4	7719.34
2010-06-08	NW	+	P1	1c	sedge	10	0.30	0.563	20.8	17697.31
2010-06-08	NW	+	P1	1c	sedge	20	0.30	0.563	21.7	23602.98
2010-06-08	NW	+	P1	1c	sedge	30	0.30	0.563	21.4	25690.32
2010-06-08	NW	+	P1	1b	rush	0	0.36	0.563	20.4	9119.20
2010-06-08	NW	+	P1	1b	rush	10	0.36	0.563	20.4	14135.98
2010-06-08	NW	+	P1	1b	rush	20	0.36	0.563	20.6	135823.95
2010-06-08	NW	+	P1	1b	rush	30	0.36	0.563	21.1	143380.63
2010-06-08	NW	+	P2	1p	reed	0	0.30	0.563	18.9	5426.01
2010-06-08	NW	+	P2	1p	reed	10	0.30	0.563	19.7	22730.71
2010-06-08	NW	+	P2	1p	reed	20	0.30	0.563	20.3	31359.83
2010-06-08	NW	+	P2	1p	reed	30	0.30	0.563	19.8	43038.15
2010-06-08	NW	-	P3	2c	sedge	0	0.30	0.563	20.8	281689.94
2010-06-08	NW	-	P3	2c	sedge	10	0.30	0.563	21.0	4157.28
2010-06-08	NW	-	P3	2c	sedge	20	0.30	0.563	20.4	69037.25
2010-06-08	NW	-	P3	2c	sedge	30	0.30	0.563	20.5	184991.90
2010-06-08	NW	-	P3	2b	rush	0	0.33	0.563	20.5	13727.49
2010-06-08	NW	-	P3	2b	rush	10	0.33	0.563	23.6	31281.52
2010-06-08	NW	-	P3	2b	rush	20	0.33	0.563	21.0	4554.41
2010-06-08	NW	-	P3	2b	rush	30	0.33	0.563	22.0	4041.19
2010-06-08	NW	-	P3	2p	reed	0	0.30	0.563	17.3	6508.03
2010-06-08	NW	-	P3	2p	reed	10	0.30	0.563	19.4	20989.85
2010-06-08	NW	-	P3	2p	reed	20	0.30	0.563	10.7	5289.62
2010-06-08	NW	-	P3	2p	reed	30	0.30	0.563	22.7	3413.14
2010-06-08	SE	-	P4	3c	sedge	0	0.30	0.563	23.9	6734.63
2010-06-08	SE	-	P4	3c	sedge	10	0.30	0.563	19.6	6817.72
2010-06-08	SE	-	P4	3c	sedge	20	0.30	0.563	22.9	2057.33
2010-06-08	SE	-	P4	3c	sedge	30	0.30	0.563	25.1	3137.36
2010-06-08	SE	-	P4	3b	rush	0	0.30	0.563	26.6	69662.77
2010-06-08	SE	-	P4	3b	rush	10	0.30	0.563	22.8	3172.82
2010-06-08	SE	-	P4	3b	rush	20	0.30	0.563	23.3	11948.61
2010-06-08	SE	-	P4	3b	rush	30	0.30	0.563	25.2	28357.64
2010-06-08	SE	-	P5	3p	reed	0	0.30	0.563	22.0	19391.82
2010-06-08	SE	-	P5	3p	reed	10	0.30	0.563	20.7	14194.69
2010-06-08	SE	-	P5	3p	reed	20	0.30	0.563	23.6	2242.73
2010-06-08	SE	-	P5	3p	reed	30	0.30	0.563	25.3	2057.56
2010-06-08	SE	+	P7	4c	sedge	0	0.48	0.563	21.5	2073.73
2010-06-08	SE	+	P7	4c	sedge	10	0.48	0.563	21.0	3200.72
2010-06-08	SE	+	P7	4c	sedge	20	0.48	0.563	20.5	3022.08
2010-06-08	SE	+	P7	4c	sedge	30	0.48	0.563	16.9	2525.20
2010-06-08	SE	+	P7	4b	rush	0	0.44	0.563	18.0	2496.55
2010-06-08	SE	+	P7	4b	rush	10	0.44	0.563	21.6	2235.69
2010-06-08	SE	+	P7	4b	rush	20	0.44	0.563	22.0	2464.62
2010-06-08	SE	+	P7	4b	rush	30	0.44	0.563	21.6	2559.83
2010-06-08	SE	+	P6	4p	reed	0	0.30	0.563	22.0	12018.03
2010-06-08	SE	+	P6	4p	reed	10	0.30	0.563	23.0	8157.52
2010-06-08	SE	+	P6	4p	reed	20	0.30	0.563	18.1	2115.25
2010-06-08	SE	+	P6	4p	reed	30	0.30	0.563	22.7	5182.79
2010-06-22	NW	+	P1	1c	sedge	0	0.30	0.563	19.9	3152.72
2010-06-22	NW	+	P1	1c	sedge	10	0.30	0.563	24.4	16988.87
2010-06-22	NW	+	P1	1c	sedge	20	0.30	0.563	24.6	3924.74
2010-06-22	NW	+	P1	1c	sedge	30	0.30	0.563	24.7	1982.05
2010-06-22	NW	+	P1	1b	rush	0	0.53	0.563	19.9	27477.03
2010-06-22	NW	+	P1	1b	rush	10	0.53	0.563	25.7	46513.28
2010-06-22	NW	+	P1	1b	rush	20	0.53	0.563	27.5	55701.00
2010-06-22	NW	+	P1	1b	rush	30	0.53	0.563	28.5	56807.24
2010-06-22	NW	+	P2	1p	reed	0	0.30	0.563	28.6	20919.58
2010-06-22	NW	+	P2	1p	reed	10	0.30	0.563	31.2	53095.10
2010-06-22	NW	+	P2	1p	reed	20	0.30	0.563	32.6	135590.51
2010-06-22	NW	+	P2	1p	reed	30	0.30	0.563	33.4	72448.38
2010-06-22	NW	-	P3	2c	sedge	0	0.30	0.563	25.2	3882.60
2010-06-22	NW	-	P3	2c	sedge	10	0.30	0.563	24.9	3850.16
2010-06-22	NW	-	P3	2c	sedge	20	0.30	0.563	25.0	3043.03
2010-06-22	NW	-	P3	2c	sedge	30	0.30	0.563	25.0	44092.00
2010-06-22	NW	-	P3	2b	rush	0	0.30	0.563	19.9	10867.09
2010-06-22	NW	-	P3	2b	rush	10	0.30	0.563	25.1	15664.13
2010-06-22	NW	-	P3	2b	rush	20	0.30	0.563	27.6	137480.26
2010-06-22	NW	-	P3	2b	rush	30	0.30	0.563	27.6	5409.62
2010-06-22	NW	-	P3	2p	reed	0	0.30	0.563	22.1	22430.95
2010-06-22	NW	-	P3	2p	reed	10	0.30	0.563	25.8	26909.70
2010-06-22	NW	-	P3	2p	reed	20	0.30	0.563	26.2	31849.49
2010-06-22	NW	-	P3	2p	reed	30	0.30	0.563	26.2	44366.13
2010-06-22	SE	-	P4	3c	sedge	0	0.30	0.563	25.6	4578.36
2010-06-22	SE	-	P4	3c	sedge	10	0.30	0.563	26.2	2319.00
2010-06-22	SE	-	P4	3c	sedge	20	0.30	0.563	26.6	41798.30
2010-06-22	SE	-	P4	3c	sedge	30	0.30	0.563	26.7	45105.26
2010-06-22	SE	-	P4	3p	reed	0	0.30	0.563	24.4	122525.14
2010-06-22	SE	-	P4	3p	reed	10	0.30	0.563	26.8	2714.60
2010-06-22	SE	-	P4	3p	reed	20	0.30	0.563	28.0	30951.00
2010-06-22	SE	-	P4	3p	reed	30	0.30	0.563	28.5	104671.38
2010-06-22	SE	-	P5	3b	rush	0	0.57	0.563	20.3	3053.95
2010-06-22	SE	-	P5	3b	rush	10	0.57	0.563	23.1	3875.13
2010-06-22	SE	-	P5	3b	rush	20	0.57	0.563	24.1	9069.32
2010-06-22	SE	-	P5	3b	rush	30	0.57	0.563	24.4	4015.93
2010-06-22	SE	+	P7	4c	sedge	0	0.50	0.563	19.9	15806.66
2010-06-22	SE	+	P7	4c	sedge	10	0.50	0.563	27.5	18274.21
2010-06-22	SE	+	P7	4c	sedge	20	0.50	0.563	29.2	4343.25
2010-06-22	SE	+	P7	4c	sedge	30	0.50	0.563	29.9	15351.03
2010-06-22	SE	+	P7	4b	rush	0	0.46	0.563	18.0	3457.24
2010-06-22	SE	+	P7	4b	rush	10	0.46	0.563	25.2	19368.80
2010-06-22	SE	+	P7	4b	rush	20	0.46	0.563	26.5	5416.38
2010-06-22	SE	+	P7	4b	rush	30	0.46	0.563	26.5	2485.06
2010-06-22	SE	+	P6	4p	reed	0	0.30	0.563	21.2	28245.60
2010-06-22	SE	+	P6	4p	reed	20	0.30	0.563	28.3	108112.29
2010-06-22	SE	+	P6	4p	reed	30	0.30	0.563	27.7	103687.85
2010-07-05	NW	+	P1	1c	sedge	0	0.30	0.563	24.8	17216.61
2010-07-05	NW	+	P1	1c	sedge	10	0.30	0.563	26.6	140703.08
2010-07-05	NW	+	P1	1c	sedge	20	0.30	0.563	26.1	127957.80
2010-07-05	NW	+	P1	1c	sedge	30	0.30	0.563	29.3	156976.03
2010-07-05	NW	+	P1	1b	rush	0	0.50	0.563	23.9	3776.13
2010-07-05	NW	+	P1	1b	rush	10	0.50	0.563	28.7	24814.32
2010-07-05	NW	+	P1	1b	rush	20	0.50	0.563	30.1
2010-07-05	NW	+	P1	1b	rush	30	0.50	0.563	31.9	31974.76
2010-07-05	NW	+	P2	1p	reed	0	0.30	0.563	24.1	12451.60
2010-07-05	NW	+	P2	1p	reed	10	0.30	0.563	26.6	18832.25
2010-07-05	NW	+	P2	1p	reed	20	0.30	0.563	27.8	38397.48
2010-07-05	NW	+	P2	1p	reed	30	0.30	0.563	29.4	66822.58
2010-07-05	NW	-	P3	2c	sedge	0	0.30	0.563	27.0	7898.84
2010-07-05	NW	-	P3	2c	sedge	10	0.30	0.563	30.3	14303.62
2010-07-05	NW	-	P3	2c	sedge	20	0.30	0.563	30.1	4089.15
2010-07-05	NW	-	P3	2c	sedge	30	0.30	0.563	29.7	19484.70
2010-07-05	NW	-	P3	2b	rush	0	0.29	0.563	35.8	43774.24
2010-07-05	NW	-	P3	2b	rush	10	0.29	0.563	40.5	68009.52
2010-07-05	NW	-	P3	2b	rush	20	0.29	0.563	42.4	53870.90
2010-07-05	NW	-	P3	2b	rush	30	0.29	0.563	41.3	22368.37
2010-07-05	NW	-	P3	2p	reed	0	0.30	0.563	27.5	37542.69
2010-07-05	NW	-	P3	2p	reed	10	0.30	0.563	29.3	36593.16
2010-07-05	NW	-	P3	2p	reed	20	0.30	0.563	29.5	43747.39
2010-07-05	NW	-	P3	2p	reed	30	0.30	0.563	30.2	58805.43
2010-07-05	SE	-	P4	3c	sedge	0	0.36	0.563	24.6	30146.53
2010-07-05	SE	-	P4	3c	sedge	10	0.36	0.563	31.1	74652.06
2010-07-05	SE	-	P4	3c	sedge	20	0.36	0.563	32.5	104557.11
2010-07-05	SE	-	P4	3c	sedge	30	0.36	0.563	31.7	62074.59
2010-07-05	SE	-	P4	3p	reed	0	0.35	0.563	24.7	2588.03
2010-07-05	SE	-	P4	3p	reed	10	0.35	0.563	30.5	12400.13
2010-07-05	SE	-	P4	3p	reed	20	0.35	0.563	31.3	3177.74
2010-07-05	SE	-	P4	3p	reed	30	0.35	0.563	31.9	21205.34
2010-07-05	SE	-	P5	3b	rush	0	0.40	0.563	28.7	3116.90
2010-07-05	SE	-	P5	3b	rush	10	0.40	0.563	35.3	3035.04
2010-07-05	SE	-	P5	3b	rush	20	0.40	0.563	36.6	34300.82
2010-07-05	SE	-	P5	3b	rush	30	0.40	0.563	36.6	56490.65
2010-07-05	SE	+	P7	4c	sedge	0	0.54	0.563	26.6	8796.01
2010-07-05	SE	+	P7	4c	sedge	10	0.54	0.563	27.5	2082.02
2010-07-05	SE	+	P7	4c	sedge	20	0.54	0.563	29.2	22416.08
2010-07-05	SE	+	P7	4c	sedge	30	0.54	0.563	30.6	22794.81
2010-07-05	SE	+	P7	4b	rush	0	0.50	0.563	30.6	8508.32
2010-07-05	SE	+	P7	4b	rush	10	0.50	0.563	32.1	16834.69
2010-07-05	SE	+	P7	4b	rush	20	0.50	0.563	34.3	5443.26
2010-07-05	SE	+	P7	4b	rush	30	0.50	0.563	36.6
2010-07-05	SE	+	P6	4p	reed	0	0.24	0.563	22.6	3045.79
2010-07-05	SE	+	P6	4p	reed	10	0.24	0.563	26.6	25835.92
2010-07-05	SE	+	P6	4p	reed	20	0.24	0.563	28.2	48838.02
2010-07-05	SE	+	P6	4p	reed	30	0.24	0.563	29.4	52171.69
2010-07-20	NW	+	P1	1c	sedge	0	0.30	0.563	33.7	6268.86
2010-07-20	NW	+	P1	1c	sedge	10	0.30	0.563	33.3	2062.27
2010-07-20	NW	+	P1	1c	sedge	20	0.30	0.563	31.9	43836.12
2010-07-20	NW	+	P1	1c	sedge	30	0.30	0.563	32.4	42113.53
2010-07-20	NW	+	P1	1b	rush	0	0.55	0.563	31.0	3303.94
2010-07-20	NW	+	P1	1b	rush	10	0.55	0.563	33.0	48897.69
2010-07-20	NW	+	P1	1b	rush	20	0.55	0.563	35.0	10739.52
2010-07-20	NW	+	P1	1b	rush	30	0.55	0.563	37.0	74032.99
2010-07-20	NW	+	P2	1p	reed	0	0.60	0.563	31.3	38158.61
2010-07-20	NW	+	P2	1p	reed	10	0.60	0.563	34.8	50108.31
2010-07-20	NW	+	P2	1p	reed	20	0.60	0.563	36.3	64178.16
2010-07-20	NW	+	P2	1p	reed	30	0.60	0.563	37.4	74062.26
2010-07-20	NW	-	P3	2c	sedge	0	0.30	0.563	30.3	16817.03
2010-07-20	NW	-	P3	2c	sedge	10	0.30	0.563	39.6	99814.85
2010-07-20	NW	-	P3	2c	sedge	20	0.30	0.563	35.0	97428.64
2010-07-20	NW	-	P3	2c	sedge	30	0.30	0.563	37.0	119266.43
2010-07-20	NW	-	P3	2b	rush	0	0.30	0.563	31.0	20631.16
2010-07-20	NW	-	P3	2b	rush	10	0.30	0.563	33.0	46168.90
2010-07-20	NW	-	P3	2b	rush	20	0.30	0.563	35.0	143751.97
2010-07-20	NW	-	P3	2b	rush	30	0.30	0.563	37.0	144257.40
2010-07-20	NW	-	P3	2p	reed	0	0.30	0.563	31.0	3891.18
2010-07-20	NW	-	P3	2p	reed	10	0.30	0.563	33.0	94016.72
2010-07-20	NW	-	P3	2p	reed	20	0.30	0.563	35.0	50103.21
2010-07-20	NW	-	P3	2p	reed	30	0.30	0.563	37.0	2446.97
2010-07-20	SE	-	P4	3c	sedge	0	0.30	0.563	31.7	2086.11
2010-07-20	SE	-	P4	3c	sedge	10	0.30	0.563	33.0	47937.39
2010-07-20	SE	-	P4	3c	sedge	20	0.30	0.563	35.0	49250.45
2010-07-20	SE	-	P4	3c	sedge	30	0.30	0.563	37.0	54646.15
2010-07-20	SE	-	P4	3p	reed	0	0.30	0.563	32.0	22717.94
2010-07-20	SE	-	P4	3p	reed	10	0.30	0.563	34.9	16803.06
2010-07-20	SE	-	P4	3p	reed	20	0.30	0.563	35.0	66169.92
2010-07-20	SE	-	P4	3p	reed	30	0.30	0.563	37.0	2092.43
2010-07-20	SE	-	P5	3b	rush	0	0.34	0.563	31.8	8944.43
2010-07-20	SE	-	P5	3b	rush	10	0.34	0.563	35.8	15306.30
2010-07-20	SE	-	P5	3b	rush	20	0.34	0.563	38.8	2069.81
2010-07-20	SE	-	P5	3b	rush	30	0.34	0.563	37.0	7733.36
2010-07-20	SE	+	P7	4c	sedge	0	0.30	0.563	29.1	17929.10
2010-07-20	SE	+	P7	4c	sedge	10	0.30	0.563	33.6	30356.95
2010-07-20	SE	+	P7	4c	sedge	20	0.30	0.563	35.6	37673.25
2010-07-20	SE	+	P7	4c	sedge	30	0.30	0.563	35.4	6203.01
2010-07-20	SE	+	P7	4b	rush	0	0.30	0.563	28.8	4625.21
2010-07-20	SE	+	P7	4b	rush	10	0.30	0.563	31.2	30962.04
2010-07-20	SE	+	P7	4b	rush	20	0.30	0.563	30.9	27082.06
2010-07-20	SE	+	P7	4b	rush	30	0.30	0.563	31.7	28238.14
2010-07-20	SE	+	P6	4p	reed	0	0.30	0.563	37.3	11206.70
2010-07-20	SE	+	P6	4p	reed	10	0.30	0.563	33.0	1889.33
2010-07-20	SE	+	P6	4p	reed	20	0.30	0.563	35.0	1894.54
2010-07-20	SE	+	P6	4p	reed	30	0.30	0.563	37.0	1880.46
2010-08-05	NW	+	P1	1c	sedge	0	0.30	0.563	25.0	27933.22
2010-08-05	NW	+	P1	1c	sedge	10	0.30	0.563	28.9	61075.37
2010-08-05	NW	+	P1	1c	sedge	20	0.30	0.563	29.4	76023.64
2010-08-05	NW	+	P1	1c	sedge	30	0.30	0.563	29.7	105089.21
2010-08-05	NW	+	P1	1b	rush	0	0.30	0.563	25.0	352087.91
2010-08-05	NW	+	P1	1b	rush	10	0.30	0.563	26.0	540674.57
2010-08-05	NW	+	P1	1b	rush	20	0.30	0.563	27.0	666791.87
2010-08-05	NW	+	P1	1b	rush	30	0.30	0.563	28.0	56605.32
2010-08-05	NW	+	P2	1p	reed	0	0.30	0.563	24.8	12021.74
2010-08-05	NW	+	P2	1p	reed	10	0.30	0.563	25.2	29091.43
2010-08-05	NW	+	P2	1p	reed	20	0.30	0.563	25.2	58697.82
2010-08-05	NW	+	P2	1p	reed	30	0.30	0.563	25.6	71538.23
2010-08-05	NW	-	P3	2c	sedge	0	0.30	0.563	25.0	118976.45
2010-08-05	NW	-	P3	2c	sedge	10	0.30	0.563	26.0	559625.86
2010-08-05	NW	-	P3	2c	sedge	20	0.30	0.563	27.0	543195.57
2010-08-05	NW	-	P3	2c	sedge	30	0.30	0.563	28.0	591487.55
2010-08-05	NW	-	P3	2b	rush	0	0.30	0.563	24.2	52984.00
2010-08-05	NW	-	P3	2b	rush	10	0.30	0.563	25.8	64505.67
2010-08-05	NW	-	P3	2b	rush	20	0.30	0.563	26.6	95390.28
2010-08-05	NW	-	P3	2b	rush	30	0.30	0.563	27.7	45379.16
2010-08-05	NW	-	P3	2p	reed	0	0.30	0.563	23.8	6949.05
2010-08-05	NW	-	P3	2p	reed	10	0.30	0.563	25.9	10645.12
2010-08-05	NW	-	P3	2p	reed	20	0.30	0.563	26.9	10627.54
2010-08-05	NW	-	P3	2p	reed	30	0.30	0.563	27.9	96136.19
2010-08-05	SE	-	P4	3c	sedge	0	0.30	0.563	27.2	4318.27
2010-08-05	SE	-	P4	3c	sedge	10	0.30	0.563	28.5	129891.25
2010-08-05	SE	-	P4	3c	sedge	20	0.30	0.563	27.2	2369.04
2010-08-05	SE	-	P4	3c	sedge	30	0.30	0.563	26.6	80443.27
2010-08-05	SE	-	P4	3p	reed	0	0.30	0.563	25.0	2666.15
2010-08-05	SE	-	P4	3p	reed	10	0.30	0.563	26.0	24406.86
2010-08-05	SE	-	P4	3p	reed	20	0.30	0.563	27.0	10842.15
2010-08-05	SE	-	P4	3p	reed	30	0.30	0.563	28.0	2360.08
2010-08-05	SE	-	P5	3b	rush	0	0.30	0.563	23.6	5882.41
2010-08-05	SE	-	P5	3b	rush	10	0.30	0.563	25.6	4908.35
2010-08-05	SE	-	P5	3b	rush	20	0.30	0.563	26.4	23825.40
2010-08-05	SE	-	P5	3b	rush	30	0.30	0.563	27.8	25114.37
2010-08-05	SE	+	P7	4c	sedge	0	0.30	0.563	24.7	6873.15
2010-08-05	SE	+	P7	4c	sedge	10	0.30	0.563	26.4	24664.34
2010-08-05	SE	+	P7	4c	sedge	20	0.30	0.563	26.5	38077.26
2010-08-05	SE	+	P7	4c	sedge	30	0.30	0.563	27.6	37557.37
2010-08-05	SE	+	P7	4b	rush	0	0.30	0.563	24.4	2453.11
2010-08-05	SE	+	P7	4b	rush	10	0.30	0.563	26.4	11659.14
2010-08-05	SE	+	P7	4b	rush	20	0.30	0.563	27.2	15987.04
2010-08-05	SE	+	P7	4b	rush	30	0.30	0.563	28.2	20932.23
2010-08-05	SE	+	P6	4p	reed	0	0.30	0.563	24.2	22269.22
2010-08-05	SE	+	P6	4p	reed	10	0.30	0.563	26.6	3517.18
2010-08-05	SE	+	P6	4p	reed	20	0.30	0.563	28.0	56782.62
2010-08-05	SE	+	P6	4p	reed	30	0.30	0.563	29.8	59004.44
2010-08-17	NW	+	P1	1c	sedge	0	0.26	0.563	24.1	88304.99
2010-08-17	NW	+	P1	1c	sedge	0	0.26	0.563	24.1	88304.99
2010-08-17	NW	+	P1	1c	sedge	10	0.26	0.563	24.5	236915.18
2010-08-17	NW	+	P1	1c	sedge	10	0.26	0.563	24.5	236915.18
2010-08-17	NW	+	P1	1c	sedge	20	0.26	0.563	23.9	223916.37
2010-08-17	NW	+	P1	1c	sedge	20	0.26	0.563	23.9	223916.37
2010-08-17	NW	+	P1	1c	sedge	30	0.26	0.563	23.7	308496.66
2010-08-17	NW	+	P1	1c	sedge	30	0.26	0.563	23.7	308496.66
2010-08-17	NW	+	P1	1b	rush	0	0.30	0.563	22.0	146089.95
2010-08-17	NW	+	P1	1b	rush	0	0.30	0.563	22.0	146089.95
2010-08-17	NW	+	P1	1b	rush	10	0.30	0.563	23.0	120354.72
2010-08-17	NW	+	P1	1b	rush	10	0.30	0.563	23.0	120354.72
2010-08-17	NW	+	P1	1b	rush	20	0.30	0.563	24.0	189983.90
2010-08-17	NW	+	P1	1b	rush	20	0.30	0.563	24.0	189983.90
2010-08-17	NW	+	P1	1b	rush	30	0.30	0.563	26.0	151947.79
2010-08-17	NW	+	P1	1b	rush	30	0.30	0.563	26.0	151947.79
2010-08-17	NW	+	P2	1p	reed	0	0.34	0.563	21.9	3016.34
2010-08-17	NW	+	P2	1p	reed	0	0.34	0.563	21.9	3016.34
2010-08-17	NW	+	P2	1p	reed	10	0.34	0.563	23.4	30625.32
2010-08-17	NW	+	P2	1p	reed	10	0.34	0.563	23.4	30625.32
2010-08-17	NW	+	P2	1p	reed	20	0.34	0.563	23.6	40548.78
2010-08-17	NW	+	P2	1p	reed	20	0.34	0.563	23.6	40548.78
2010-08-17	NW	+	P2	1p	reed	30	0.34	0.563	24.1	72863.05
2010-08-17	NW	+	P2	1p	reed	30	0.34	0.563	24.1	72863.05
2010-08-17	NW	-	P3	2c	sedge	0	0.30	0.563	24.8	99833.11
2010-08-17	NW	-	P3	2c	sedge	0	0.30	0.563	24.8	99833.11
2010-08-17	NW	-	P3	2c	sedge	10	0.30	0.563	26.6	470286.49
2010-08-17	NW	-	P3	2c	sedge	10	0.30	0.563	26.6	470286.49
2010-08-17	NW	-	P3	2c	sedge	20	0.30	0.563	27.1	626981.18
2010-08-17	NW	-	P3	2c	sedge	20	0.30	0.563	27.1	626981.18
2010-08-17	NW	-	P3	2c	sedge	30	0.30	0.563	27.4	520783.22
2010-08-17	NW	-	P3	2c	sedge	30	0.30	0.563	27.4	520783.22
2010-08-17	NW	-	P3	2b	rush	0	0.30	0.563	22.0	13921.67
2010-08-17	NW	-	P3	2b	rush	0	0.30	0.563	22.0	13921.67
2010-08-17	NW	-	P3	2b	rush	10	0.30	0.563	23.0	9346.98
2010-08-17	NW	-	P3	2b	rush	10	0.30	0.563	23.0	9346.98
2010-08-17	NW	-	P3	2b	rush	20	0.30	0.563	24.0	68216.05
2010-08-17	NW	-	P3	2b	rush	20	0.30	0.563	24.0	68216.05
2010-08-17	NW	-	P3	2b	rush	30	0.30	0.563	26.0	153027.55
2010-08-17	NW	-	P3	2b	rush	30	0.30	0.563	26.0	153027.55
2010-08-17	NW	-	P3	2p	reed	0	0.30	0.563	22.5	65509.49
2010-08-17	NW	-	P3	2p	reed	0	0.30	0.563	22.5	65509.49
2010-08-17	NW	-	P3	2p	reed	10	0.30	0.563	24.3	136340.49
2010-08-17	NW	-	P3	2p	reed	10	0.30	0.563	24.3	136340.49
2010-08-17	NW	-	P3	2p	reed	20	0.30	0.563	25.1	80015.19
2010-08-17	NW	-	P3	2p	reed	20	0.30	0.563	25.1	80015.19
2010-08-17	NW	-	P3	2p	reed	30	0.30	0.563	26.1	213879.09
2010-08-17	NW	-	P3	2p	reed	30	0.30	0.563	26.1	213879.09
2010-08-17	SE	-	P4	3c	sedge	0	0.30	0.563	22.2	2791.07
2010-08-17	SE	-	P4	3c	sedge	0	0.30	0.563	22.2	2791.07
2010-08-17	SE	-	P4	3c	sedge	10	0.30	0.563	25.8	232968.38
2010-08-17	SE	-	P4	3c	sedge	10	0.30	0.563	25.8	232968.38
2010-08-17	SE	-	P4	3c	sedge	20	0.30	0.563	26.5	2469.48
2010-08-17	SE	-	P4	3c	sedge	20	0.30	0.563	26.5	2469.48
2010-08-17	SE	-	P4	3c	sedge	30	0.30	0.563	26.4	77560.81
2010-08-17	SE	-	P4	3c	sedge	30	0.30	0.563	26.4	77560.81
2010-08-17	SE	-	P4	3p	reed	0	0.93	0.563	24.7	59867.53
2010-08-17	SE	-	P4	3p	reed	0	0.93	0.563	24.7	59867.53
2010-08-17	SE	-	P4	3p	reed	10	0.93	0.563	30.6	63368.96
2010-08-17	SE	-	P4	3p	reed	10	0.93	0.563	30.6	63368.96
2010-08-17	SE	-	P4	3p	reed	20	0.93	0.563	33.1	4718.69
2010-08-17	SE	-	P4	3p	reed	20	0.93	0.563	33.1	4718.69
2010-08-17	SE	-	P4	3p	reed	30	0.93	0.563	31.6	7224.29
2010-08-17	SE	-	P4	3p	reed	30	0.93	0.563	31.6	7224.29
2010-08-17	SE	-	P5	3b	rush	0	0.67	0.563	22.0	42095.80
2010-08-17	SE	-	P5	3b	rush	0	0.67	0.563	22.0	42095.80
2010-08-17	SE	-	P5	3b	rush	10	0.67	0.563	23.0	29758.01
2010-08-17	SE	-	P5	3b	rush	10	0.67	0.563	23.0	29758.01
2010-08-17	SE	-	P5	3b	rush	20	0.67	0.563	24.0	68866.50
2010-08-17	SE	-	P5	3b	rush	20	0.67	0.563	24.0	68866.50
2010-08-17	SE	-	P5	3b	rush	30	0.67	0.563	26.0	60842.09
2010-08-17	SE	-	P5	3b	rush	30	0.67	0.563	26.0	60842.09
2010-08-17	SE	+	P7	4c	sedge	0	0.30	0.563	21.8	3206.41
2010-08-17	SE	+	P7	4c	sedge	0	0.30	0.563	21.8	3206.41
2010-08-17	SE	+	P7	4c	sedge	10	0.30	0.563	27.0	28170.05
2010-08-17	SE	+	P7	4c	sedge	10	0.30	0.563	27.0	28170.05
2010-08-17	SE	+	P7	4c	sedge	20	0.30	0.563	27.2	36155.94
2010-08-17	SE	+	P7	4c	sedge	20	0.30	0.563	27.2	36155.94
2010-08-17	SE	+	P7	4c	sedge	30	0.30	0.563	28.7	77686.41
2010-08-17	SE	+	P7	4c	sedge	30	0.30	0.563	28.7	77686.41
2010-08-17	SE	+	P7	4b	rush	0	0.30	0.563	24.1	3284.39
2010-08-17	SE	+	P7	4b	rush	0	0.30	0.563	24.1	3284.39
2010-08-17	SE	+	P7	4b	rush	10	0.30	0.563	26.7	4151.01
2010-08-17	SE	+	P7	4b	rush	10	0.30	0.563	26.7	4151.01
2010-08-17	SE	+	P7	4b	rush	20	0.30	0.563	27.8	13314.30
2010-08-17	SE	+	P7	4b	rush	20	0.30	0.563	27.8	13314.30
2010-08-17	SE	+	P7	4b	rush	30	0.30	0.563	29.7	7835.16
2010-08-17	SE	+	P7	4b	rush	30	0.30	0.563	29.7	7835.16
2010-08-17	SE	+	P6	4p	reed	0	0.30	0.563	24.1	2940.25
2010-08-17	SE	+	P6	4p	reed	0	0.30	0.563	24.1	2940.25
2010-08-17	SE	+	P6	4p	reed	10	0.30	0.563	27.0	41832.29
2010-08-17	SE	+	P6	4p	reed	10	0.30	0.563	27.0	41832.29
2010-08-17	SE	+	P6	4p	reed	20	0.30	0.563	27.7	63750.49
2010-08-17	SE	+	P6	4p	reed	20	0.30	0.563	27.7	63750.49
2010-08-17	SE	+	P6	4p	reed	30	0.30	0.563	29.2	61208.91
2010-08-17	SE	+	P6	4p	reed	30	0.30	0.563	29.2	61208.91
2010-09-02	NW	+	P1	1c	sedge	0	0.30	0.563	19.8	2103.80
2010-09-02	NW	+	P1	1c	sedge	10	0.30	0.563	25.9	2050.10
2010-09-02	NW	+	P1	1c	sedge	20	0.30	0.563	26.8	29334.88
2010-09-02	NW	+	P1	1c	sedge	30	0.30	0.563	26.1	2387.96
2010-09-02	NW	+	P1	1b	rush	0	0.25	0.563	21.1	17144.02
2010-09-02	NW	+	P1	1b	rush	10	0.25	0.563	23.7	153104.45
2010-09-02	NW	+	P1	1b	rush	20	0.25	0.563	23.3	544098.43
2010-09-02	NW	+	P1	1b	rush	30	0.25	0.563	29.0	617.95
2010-09-02	NW	+	P2	1p	reed	0	0.61	0.563	23.0	139572.67
2010-09-02	NW	+	P2	1p	reed	10	0.61	0.563	27.1	24453.24
2010-09-02	NW	+	P2	1p	reed	20	0.61	0.563	23.8	20573.48
2010-09-02	NW	+	P2	1p	reed	30	0.61	0.563	28.8	135731.72
2010-09-02	NW	-	P3	2c	sedge	0	0.30	0.563	22.0	73016.01
2010-09-02	NW	-	P3	2c	sedge	10	0.30	0.563	25.0	68616.52
2010-09-02	NW	-	P3	2c	sedge	20	0.30	0.563	27.0	23018.32
2010-09-02	NW	-	P3	2c	sedge	30	0.30	0.563	29.0	420807.47
2010-09-02	NW	-	P3	2b	rush	0	0.61	0.563	19.3	17125.57
2010-09-02	NW	-	P3	2b	rush	10	0.61	0.563	25.1	23067.14
2010-09-02	NW	-	P3	2b	rush	20	0.61	0.563	26.9	25877.42
2010-09-02	NW	-	P3	2b	rush	30	0.61	0.563	27.6	36733.57
2010-09-02	NW	-	P3	2p	reed	0	0.61	0.563	21.5	29458.87
2010-09-02	NW	-	P3	2p	reed	10	0.61	0.563	23.4	35678.49
2010-09-02	NW	-	P3	2p	reed	20	0.61	0.563	26.1	75147.64
2010-09-02	NW	-	P3	2p	reed	30	0.61	0.563	26.7	79406.02
2010-09-02	SE	-	P4	3c	sedge	0	0.30	0.563	21.6	44253.12
2010-09-02	SE	-	P4	3c	sedge	10	0.30	0.563	24.4	2460.46
2010-09-02	SE	-	P4	3c	sedge	20	0.30	0.563	24.6	150050.18
2010-09-02	SE	-	P4	3c	sedge	30	0.30	0.563	24.9	81485.90
2010-09-02	SE	-	P4	3p	reed	0	0.91	0.563	22.0	2441.66
2010-09-02	SE	-	P4	3p	reed	10	0.91	0.563	25.0	3975.21
2010-09-02	SE	-	P4	3p	reed	20	0.91	0.563	27.0	19235.96
2010-09-02	SE	-	P4	3p	reed	30	0.91	0.563	29.0	2219.03
2010-09-02	SE	-	P5	3b	rush	0	0.61	0.563	22.4	34282.14
2010-09-02	SE	-	P5	3b	rush	10	0.61	0.563	27.0	2210.24
2010-09-02	SE	-	P5	3b	rush	20	0.61	0.563	29.4	35537.39
2010-09-02	SE	-	P5	3b	rush	30	0.61	0.563	29.5	37598.72
2010-09-02	SE	+	P7	4c	sedge	0	0.30	0.563	20.7	36782.39
2010-09-02	SE	+	P7	4c	sedge	10	0.30	0.563	20.8	303136.70
2010-09-02	SE	+	P7	4c	sedge	20	0.30	0.563	20.5	254578.56
2010-09-02	SE	+	P7	4c	sedge	30	0.30	0.563	25.4	514190.45
2010-09-02	SE	+	P7	4b	rush	0	0.30	0.563	18.6	251012.56
2010-09-02	SE	+	P7	4b	rush	10	0.30	0.563	19.8	321374.76
2010-09-02	SE	+	P7	4b	rush	20	0.30	0.563	21.1	284399.71
2010-09-02	SE	+	P7	4b	rush	30	0.30	0.563	25.1	21686.41
2010-09-02	SE	+	P6	4p	reed	0	0.30	0.563	18.6	79498.30
2010-09-02	SE	+	P6	4p	reed	10	0.30	0.563	20.1	25525.89
2010-09-02	SE	+	P6	4p	reed	20	0.30	0.563	24.8	101581.65
2010-09-02	SE	+	P6	4p	reed	30	0.30	0.563	27.4	3178.41
2010-09-15	NW	+	P1	1c	sedge	0	0.30	0.563	15.5	58599.73
2010-09-15	NW	+	P1	1c	sedge	10	0.30	0.563	17.3	52839.30
2010-09-15	NW	+	P1	1c	sedge	20	0.30	0.563	18.1	183263.03
2010-09-15	NW	+	P1	1c	sedge	30	0.30	0.563	18.2	182486.34
2010-09-15	NW	+	P1	1b	rush	0	0.39	0.563	15.8	6380.96
2010-09-15	NW	+	P1	1b	rush	10	0.39	0.563	19.8	29427.64
2010-09-15	NW	+	P1	1b	rush	20	0.39	0.563	20.5	53767.24
2010-09-15	NW	+	P1	1b	rush	30	0.39	0.563	20.9	35453.68
2010-09-15	NW	+	P2	1p	reed	0	0.61	0.563	18.2	6110.26
2010-09-15	NW	+	P2	1p	reed	10	0.61	0.563	19.8	28094.51
2010-09-15	NW	+	P2	1p	reed	20	0.61	0.563	20.9	38018.40
2010-09-15	NW	+	P2	1p	reed	30	0.61	0.563	21.8	46932.47
2010-09-15	NW	-	P3	2c	sedge	0	0.30	0.563	16.2	68260.55
2010-09-15	NW	-	P3	2c	sedge	10	0.30	0.563	19.8	107112.31
2010-09-15	NW	-	P3	2c	sedge	20	0.30	0.563	22.0	127543.03
2010-09-15	NW	-	P3	2c	sedge	30	0.30	0.563	23.0	37798.84
2010-09-15	NW	-	P3	2b	rush	0	0.56	0.563	18.2	12800.17
2010-09-15	NW	-	P3	2b	rush	10	0.56	0.563	21.1	23909.44
2010-09-15	NW	-	P3	2b	rush	20	0.56	0.563	29.3	30632.21
2010-09-15	NW	-	P3	2b	rush	30	0.56	0.563	25.3	30801.24
2010-09-15	NW	-	P3	2p	reed	0	0.75	0.563	16.6	45365.88
2010-09-15	NW	-	P3	2p	reed	10	0.75	0.563	19.8	55043.12
2010-09-15	NW	-	P3	2p	reed	20	0.75	0.563	21.3	9924.21
2010-09-15	NW	-	P3	2p	reed	30	0.75	0.563	20.8	67436.55
2010-09-15	SE	-	P4	3c	sedge	0	0.30	0.563	33.1	6278.08
2010-09-15	SE	-	P4	3c	sedge	10	0.30	0.563	32.8	61308.99
2010-09-15	SE	-	P4	3c	sedge	20	0.30	0.563	33.2	2736.24
2010-09-15	SE	-	P4	3c	sedge	30	0.30	0.563	33.4	92381.26
2010-09-15	SE	-	P4	3p	reed	0	0.58	0.563	19.1	17889.26
2010-09-15	SE	-	P4	3p	reed	10	0.58	0.563	21.8	36221.10
2010-09-15	SE	-	P4	3p	reed	20	0.58	0.563	23.9	29914.97
2010-09-15	SE	-	P4	3p	reed	30	0.58	0.563	23.5	5177.99
2010-09-15	SE	-	P5	3b	rush	0	0.79	0.563	17.9	4854.30
2010-09-15	SE	-	P5	3b	rush	10	0.79	0.563	20.1	9583.06
2010-09-15	SE	-	P5	3b	rush	20	0.79	0.563	20.9	11837.52
2010-09-15	SE	-	P5	3b	rush	30	0.79	0.563	20.5	14233.53
2010-09-15	SE	+	P7	4c	sedge	0	0.30	0.563	22.3	80138.15
2010-09-15	SE	+	P7	4c	sedge	10	0.30	0.563	21.6	26721.24
2010-09-15	SE	+	P7	4c	sedge	20	0.30	0.563	22.5	287056.41
2010-09-15	SE	+	P7	4c	sedge	30	0.30	0.563	22.6	428142.68
2010-09-15	SE	+	P7	4b	rush	0	0.61	0.563	29.1	6434.51
2010-09-15	SE	+	P7	4b	rush	10	0.61	0.563	23.3	8378.65
2010-09-15	SE	+	P7	4b	rush	20	0.61	0.563	24.6	9834.56
2010-09-15	SE	+	P7	4b	rush	30	0.61	0.563	23.0
2010-09-15	SE	+	P6	4p	reed	0	0.61	0.563	17.4	5147.05
2010-09-15	SE	+	P6	4p	reed	10	0.61	0.563	21.0	8813.03
2010-09-15	SE	+	P6	4p	reed	20	0.61	0.563	22.0	18525.41
2010-09-15	SE	+	P6	4p	reed	30	0.61	0.563	23.0	15236.87
2010-09-28	NW	+	P1	1c	sedge	0	0.30	0.563	10.8	24859.60
2010-09-28	NW	+	P1	1c	sedge	10	0.30	0.563	11.4	94745.93
2010-09-28	NW	+	P1	1c	sedge	20	0.30	0.563	11.5	164588.10
2010-09-28	NW	+	P1	1c	sedge	30	0.30	0.563	11.5
2010-09-28	NW	+	P1	1b	rush	0	0.48	0.563	12.4	37337.81
2010-09-28	NW	+	P1	1b	rush	10	0.48	0.563	12.8	65997.38
2010-09-28	NW	+	P1	1b	rush	20	0.48	0.563	12.9	82957.69
2010-09-28	NW	+	P1	1b	rush	30	0.48	0.563	12.9	75018.36
2010-09-28	NW	+	P2	1p	reed	0	0.30	0.563	11.5	14300.71
2010-09-28	NW	+	P2	1p	reed	10	0.30	0.563	12.0	33705.74
2010-09-28	NW	+	P2	1p	reed	20	0.30	0.563	12.3	45233.64
2010-09-28	NW	+	P2	1p	reed	30	0.30	0.563	12.3	65887.17
2010-09-28	NW	-	P3	2c	sedge	0	0.30	0.563	12.4	8196.25
2010-09-28	NW	-	P3	2c	sedge	10	0.30	0.563	12.9	75919.44
2010-09-28	NW	-	P3	2c	sedge	20	0.30	0.563	13.1	147952.60
2010-09-28	NW	-	P3	2c	sedge	30	0.30	0.563	13.1	36776.01
2010-09-28	NW	-	P3	2b	rush	0	0.55	0.563	10.5	132571.73
2010-09-28	NW	-	P3	2b	rush	10	0.55	0.563	11.0	468609.76
2010-09-28	NW	-	P3	2b	rush	20	0.55	0.563	11.2	437958.22
2010-09-28	NW	-	P3	2b	rush	30	0.55	0.563	11.3	692849.00
2010-09-28	NW	-	P3	2p	reed	0	0.30	0.563	10.0	16693.87
2010-09-28	NW	-	P3	2p	reed	10	0.30	0.563	11.0	25420.53
2010-09-28	NW	-	P3	2p	reed	20	0.30	0.563	12.0	2339.27
2010-09-28	NW	-	P3	2p	reed	30	0.30	0.563	13.0	38550.09
2010-09-28	SE	-	P4	3c	sedge	0	0.30	0.563	10.3	36460.84
2010-09-28	SE	-	P4	3c	sedge	10	0.30	0.563	10.5	156158.63
2010-09-28	SE	-	P4	3c	sedge	20	0.30	0.563	10.8	7033.43
2010-09-28	SE	-	P4	3c	sedge	30	0.30	0.563	11.1	186382.78
2010-09-28	SE	-	P4	3p	reed	0	0.61	0.563	11.8	5685.55
2010-09-28	SE	-	P4	3p	reed	10	0.61	0.563	11.9	18956.40
2010-09-28	SE	-	P4	3p	reed	20	0.61	0.563	12.2	13092.01
2010-09-28	SE	-	P4	3p	reed	30	0.61	0.563	12.5	7787.42
2010-09-28	SE	-	P5	3b	rush	0	0.51	0.563	10.0	2656.78
2010-09-28	SE	-	P5	3b	rush	10	0.51	0.563	11.0	32285.03
2010-09-28	SE	-	P5	3b	rush	20	0.51	0.563	12.0	37008.98
2010-09-28	SE	-	P5	3b	rush	30	0.51	0.563	13.0	38741.33
2010-09-28	SE	+	P7	4c	sedge	0	0.30	0.563	11.0	2518.29
2010-09-28	SE	+	P7	4c	sedge	10	0.30	0.563	11.3	24172.12
2010-09-28	SE	+	P7	4c	sedge	20	0.30	0.563	11.5	1925.09
2010-09-28	SE	+	P7	4c	sedge	30	0.30	0.563	11.6	22006.50
2010-09-28	SE	+	P7	4b	rush	0	0.30	0.563	11.1	3642.07
2010-09-28	SE	+	P7	4b	rush	10	0.30	0.563	11.6	19223.17
2010-09-28	SE	+	P7	4b	rush	20	0.30	0.563	11.7	19374.46
2010-09-28	SE	+	P7	4b	rush	30	0.30	0.563	11.6	17213.69
2010-09-28	SE	+	P6	4p	reed	0	0.30	0.563	8.0	21005.57
2010-09-28	SE	+	P6	4p	reed	10	0.30	0.563	11.0	27163.30
2010-09-28	SE	+	P6	4p	reed	20	0.30	0.563	12.4	29710.78
2010-09-28	SE	+	P6	4p	reed	30	0.30	0.563	12.3	10773.12
2010-10-14	NW	+	P1	1c	sedge	0	0.30	0.563	10.7	4694.18
2010-10-14	NW	+	P1	1c	sedge	10	0.30	0.563	10.9	18471.76
2010-10-14	NW	+	P1	1c	sedge	20	0.30	0.563	11.1	26647.18
2010-10-14	NW	+	P1	1c	sedge	30	0.30	0.563	11.5	40548.92
2010-10-14	NW	+	P1	1b	rush	0	0.52	0.563	10.7	4629.71
2010-10-14	NW	+	P1	1b	rush	10	0.52	0.563	11.3	20158.87
2010-10-14	NW	+	P1	1b	rush	20	0.52	0.563	11.5	19931.09
2010-10-14	NW	+	P1	1b	rush	30	0.52	0.563	12.0	11959.88
2010-10-14	NW	+	P2	1p	reed	0	0.30	0.563	9.0	17958.77
2010-10-14	NW	+	P2	1p	reed	10	0.30	0.563	10.0	19140.50
2010-10-14	NW	+	P2	1p	reed	20	0.30	0.563	9.9	30981.88
2010-10-14	NW	+	P2	1p	reed	30	0.30	0.563	10.0	17924.41
2010-10-14	NW	-	P3	2c	sedge	0	0.30	0.563	12.1	2242.99
2010-10-14	NW	-	P3	2c	sedge	10	0.30	0.563	13.6	182093.50
2010-10-14	NW	-	P3	2c	sedge	20	0.30	0.563	13.3	283072.13
2010-10-14	NW	-	P3	2c	sedge	30	0.30	0.563	13.6	250739.17
2010-10-14	NW	-	P3	2b	rush	0	0.45	0.563	10.7	3373.33
2010-10-14	NW	-	P3	2b	rush	10	0.45	0.563	10.9	9625.88
2010-10-14	NW	-	P3	2b	rush	20	0.45	0.563	11.1	12371.50
2010-10-14	NW	-	P3	2b	rush	30	0.45	0.563	11.3	13841.00
2010-10-14	NW	-	P3	2p	reed	0	0.30	0.563	10.7	5883.69
2010-10-14	NW	-	P3	2p	reed	10	0.30	0.563	10.9	6955.87
2010-10-14	NW	-	P3	2p	reed	20	0.30	0.563	11.1	86.62
2010-10-14	NW	-	P3	2p	reed	30	0.30	0.563	11.3	2895.97
2010-10-14	SE	-	P4	3c	sedge	0	0.30	0.563	13.1	60201.13
2010-10-14	SE	-	P4	3c	sedge	10	0.30	0.563	13.3	56666.58
2010-10-14	SE	-	P4	3c	sedge	20	0.30	0.563	13.7	90002.39
2010-10-14	SE	-	P4	3c	sedge	30	0.30	0.563	14.4	92428.72
2010-10-14	SE	-	P4	3p	reed	0	0.61	0.563	11.1	5497.00
2010-10-14	SE	-	P4	3p	reed	10	0.61	0.563	11.7	12029.32
2010-10-14	SE	-	P4	3p	reed	20	0.61	0.563	12.5	10226.63
2010-10-14	SE	-	P4	3p	reed	30	0.61	0.563	13.6	16092.23
2010-10-14	SE	-	P5	3b	rush	0	0.30	0.563	12.9	3182.76
2010-10-14	SE	-	P5	3b	rush	10	0.30	0.563	13.0	6625.36
2010-10-14	SE	-	P5	3b	rush	20	0.30	0.563	13.4	7858.23
2010-10-14	SE	-	P5	3b	rush	30	0.30	0.563	13.9	8844.52
2010-10-14	SE	+	P7	4c	sedge	0	0.30	0.563	11.2	2696.86
2010-10-14	SE	+	P7	4c	sedge	10	0.30	0.563	11.3	110062.72
2010-10-14	SE	+	P7	4c	sedge	20	0.30	0.563	11.3	36477.41
2010-10-14	SE	+	P7	4c	sedge	30	0.30	0.563	11.6	27891.64
2010-10-14	SE	+	P7	4b	rush	0	0.61	0.563	10.7	21070.31
2010-10-14	SE	+	P7	4b	rush	10	0.61	0.563	10.7	12697.78
2010-10-14	SE	+	P7	4b	rush	20	0.61	0.563	10.7	7807.71
2010-10-14	SE	+	P7	4b	rush	30	0.61	0.563	10.8	5232.26
2010-10-14	SE	+	P6	4p	reed	0	0.30	0.563	10.7	11149.71
2010-10-14	SE	+	P6	4p	reed	10	0.30	0.563	10.9	11456.68
2010-10-14	SE	+	P6	4p	reed	20	0.30	0.563	11.1	13354.57
2010-10-14	SE	+	P6	4p	reed	30	0.30	0.563	11.3	2443.54
2010-10-25	NW	+	P1	1c	sedge	0	0.30	0.563	17.3	9097.14
2010-10-25	NW	+	P1	1c	sedge	10	0.30	0.563	19.8	103462.05
2010-10-25	NW	+	P1	1c	sedge	20	0.30	0.563	20.6	2270.69
2010-10-25	NW	+	P1	1c	sedge	30	0.30	0.563	22.8	107512.12
2010-10-25	NW	+	P1	1b	rush	0	0.54	0.563	12.1	16914.37
2010-10-25	NW	+	P1	1b	rush	10	0.54	0.563	18.9	25170.17
2010-10-25	NW	+	P1	1b	rush	20	0.54	0.563	20.3	33609.29
2010-10-25	NW	+	P1	1b	rush	30	0.54	0.563	21.3	22503.87
2010-10-25	NW	+	P2	1p	reed	0	0.61	0.563	9.6	25773.01
2010-10-25	NW	+	P2	1p	reed	10	0.61	0.563	14.2	30377.72
2010-10-25	NW	+	P2	1p	reed	20	0.61	0.563	15.9	29894.05
2010-10-25	NW	+	P2	1p	reed	30	0.61	0.563	16.6	28431.98
2010-10-25	NW	-	P3	2c	sedge	0	0.30	0.563	13.5	8550.78
2010-10-25	NW	-	P3	2c	sedge	10	0.30	0.563	12.5	52761.78
2010-10-25	NW	-	P3	2c	sedge	20	0.30	0.563	14.6	16987.07
2010-10-25	NW	-	P3	2c	sedge	30	0.30	0.563	14.0	56025.29
2010-10-25	NW	-	P3	2b	rush	0	0.43	0.563	13.0	5770.49
2010-10-25	NW	-	P3	2b	rush	10	0.43	0.563	14.6	8612.12
2010-10-25	NW	-	P3	2b	rush	20	0.43	0.563	16.4	10707.84
2010-10-25	NW	-	P3	2b	rush	30	0.43	0.563	14.3	7280.95
2010-10-25	NW	-	P3	2p	reed	0	0.30	0.563	13.0	9191.90
2010-10-25	NW	-	P3	2p	reed	10	0.30	0.563	14.0	13862.12
2010-10-25	NW	-	P3	2p	reed	20	0.30	0.563	15.0	16346.71
2010-10-25	NW	-	P3	2p	reed	30	0.30	0.563	16.0	17584.16
2010-10-25	SE	-	P4	3c	sedge	0	0.30	0.563	8.4	31484.01
2010-10-25	SE	-	P4	3c	sedge	10	0.30	0.563	8.5	35391.14
2010-10-25	SE	-	P4	3c	sedge	20	0.30	0.563	8.0	41725.05
2010-10-25	SE	-	P4	3c	sedge	30	0.30	0.563	9.4	28436.37
2010-10-25	SE	-	P4	3p	reed	0	0.78	0.563	10.3	4197.65
2010-10-25	SE	-	P4	3p	reed	10	0.78	0.563	11.9	4021.50
2010-10-25	SE	-	P4	3p	reed	20	0.78	0.563	14.3	9599.16
2010-10-25	SE	-	P4	3p	reed	30	0.78	0.563	16.9	10852.50
2010-10-25	SE	-	P5	3b	rush	0	0.43	0.563	10.2	3194.01
2010-10-25	SE	-	P5	3b	rush	10	0.43	0.563	10.1	5042.66
2010-10-25	SE	-	P5	3b	rush	20	0.43	0.563	11.7	7023.08
2010-10-25	SE	-	P5	3b	rush	30	0.43	0.563	12.5	8362.14
2010-10-25	SE	+	P7	4c	sedge	0	0.30	0.563	7.3	9646.31
2010-10-25	SE	+	P7	4c	sedge	10	0.30	0.563	8.1	105796.07
2010-10-25	SE	+	P7	4c	sedge	20	0.30	0.563	9.1	135785.47
2010-10-25	SE	+	P7	4c	sedge	30	0.30	0.563	10.3	187385.36
2010-10-25	SE	+	P7	4b	rush	0	0.30	0.563	8.4	9431.70
2010-10-25	SE	+	P7	4b	rush	10	0.30	0.563	8.3	25526.24
2010-10-25	SE	+	P7	4b	rush	20	0.30	0.563	9.4	17532.99
2010-10-25	SE	+	P7	4b	rush	30	0.30	0.563	10.0	10322.37
2010-10-25	SE	+	P6	4p	reed	0	0.30	0.563	9.5	39094.07
2010-10-25	SE	+	P6	4p	reed	10	0.30	0.563	10.2	13154.31
2010-10-25	SE	+	P6	4p	reed	20	0.30	0.563	9.5	20839.74
2010-10-25	SE	+	P6	4p	reed	30	0.30	0.563	9.9	9011.10
2010-11-09	NW	+	P1	1c	sedge	0	0.39	0.563	7.5	26199.90
2010-11-09	NW	+	P1	1c	sedge	10	0.39	0.563	10.9	21060.72
2010-11-09	NW	+	P1	1c	sedge	20	0.39	0.563	12.1	18516.52
2010-11-09	NW	+	P1	1c	sedge	30	0.39	0.563	12.7	2915.86
2010-11-09	NW	+	P1	1b	rush	0	0.48	0.563	8.2	4164.00
2010-11-09	NW	+	P1	1b	rush	10	0.48	0.563	9.0	15288.37
2010-11-09	NW	+	P1	1b	rush	20	0.48	0.563	9.5	17070.36
2010-11-09	NW	+	P1	1b	rush	30	0.48	0.563	10.0	14869.90
2010-11-09	NW	+	P2	1p	reed	0	0.55	0.563	6.5	10454.41
2010-11-09	NW	+	P2	1p	reed	10	0.55	0.563	7.7	31798.59
2010-11-09	NW	+	P2	1p	reed	20	0.55	0.563	8.3	3873.81
2010-11-09	NW	+	P2	1p	reed	30	0.55	0.563	8.7	13232.30
2010-11-09	NW	-	P3	2c	sedge	0	0.41	0.563	9.5	2854.35
2010-11-09	NW	-	P3	2c	sedge	10	0.41	0.563	10.3	29200.55
2010-11-09	NW	-	P3	2c	sedge	20	0.41	0.563	10.4	85658.13
2010-11-09	NW	-	P3	2c	sedge	30	0.41	0.563	10.4
2010-11-09	NW	-	P3	2b	rush	0	0.51	0.563	8.1	8333.03
2010-11-09	NW	-	P3	2b	rush	10	0.51	0.563	8.7
2010-11-09	NW	-	P3	2b	rush	20	0.51	0.563	9.0	11817.77
2010-11-09	NW	-	P3	2b	rush	30	0.51	0.563	8.9	14981.19
2010-11-09	NW	-	P3	2p	reed	0	0.40	0.563	7.7	2947.12
2010-11-09	NW	-	P3	2p	reed	10	0.40	0.563	8.5	4946.74
2010-11-09	NW	-	P3	2p	reed	20	0.40	0.563	8.7	4491.21
2010-11-09	NW	-	P3	2p	reed	30	0.40	0.563	8.7	10098.34
2010-11-09	SE	-	P4	3c	sedge	0	0.43	0.563	9.9	21493.41
2010-11-09	SE	-	P4	3c	sedge	10	0.43	0.563	10.7	72921.85
2010-11-09	SE	-	P4	3c	sedge	20	0.43	0.563	11.1	88507.21
2010-11-09	SE	-	P4	3c	sedge	30	0.43	0.563	11.1	103710.60
2010-11-09	SE	-	P4	3p	reed	0	0.55	0.563	8.1	106512.83
2010-11-09	SE	-	P4	3p	reed	10	0.55	0.563	9.2	14735.36
2010-11-09	SE	-	P4	3p	reed	20	0.55	0.563	9.9	11903.53
2010-11-09	SE	-	P4	3p	reed	30	0.55	0.563	10.1	21885.40
2010-11-09	SE	-	P5	3b	rush	0	0.37	0.563	7.9	4035.93
2010-11-09	SE	-	P5	3b	rush	10	0.37	0.563	8.9	20808.79
2010-11-09	SE	-	P5	3b	rush	20	0.37	0.563	9.2	18235.59
2010-11-09	SE	-	P5	3b	rush	30	0.37	0.563	9.2	18356.28
2010-11-09	SE	+	P7	4c	sedge	0	0.30	0.563	7.5	12652.88
2010-11-09	SE	+	P7	4c	sedge	10	0.30	0.563	7.6
2010-11-09	SE	+	P7	4c	sedge	20	0.30	0.563	7.8	193599.65
2010-11-09	SE	+	P7	4c	sedge	30	0.30	0.563	8.0	278424.03
2010-11-09	SE	+	P7	4b	rush	0	0.30	0.563	7.0	27618.67
2010-11-09	SE	+	P7	4b	rush	10	0.30	0.563	7.5	127493.42
2010-11-09	SE	+	P7	4b	rush	20	0.30	0.563	8.0	135522.47
2010-11-09	SE	+	P7	4b	rush	30	0.30	0.563	8.5	142090.24
2010-11-09	SE	+	P6	4p	reed	0	0.30	0.563	8.3	38846.33
2010-11-09	SE	+	P6	4p	reed	10	0.30	0.563	9.3	10951.14
2010-11-09	SE	+	P6	4p	reed	20	0.30	0.563	8.4	85125.31
2010-11-09	SE	+	P6	4p	reed	30	0.30	0.563	8.5
2010-11-25	NW	+	P1	1c	sedge	0	0.47	0.563	2.3	13464.05
2010-11-25	NW	+	P1	1c	sedge	10	0.47	0.563	2.5	7706.29
2010-11-25	NW	+	P1	1c	sedge	20	0.47	0.563	2.8	9063.46
2010-11-25	NW	+	P1	1c	sedge	30	0.47	0.563	3.0	2549.37
2010-11-25	NW	+	P1	1b	rush	0	0.42	0.563	2.0	20202.30
2010-11-25	NW	+	P1	1b	rush	10	0.42	0.563	2.4	35400.86
2010-11-25	NW	+	P1	1b	rush	20	0.42	0.563	2.7	43263.28
2010-11-25	NW	+	P1	1b	rush	30	0.42	0.563	2.9	50647.04
2010-11-25	NW	+	P2	1p	reed	0	0.50	0.563	2.4	2748.24
2010-11-25	NW	+	P2	1p	reed	10	0.50	0.563	2.6	3389.96
2010-11-25	NW	+	P2	1p	reed	20	0.50	0.563	2.9	11523.94
2010-11-25	NW	+	P2	1p	reed	30	0.50	0.563	3.0	4075.50
2010-11-25	NW	-	P3	2c	sedge	0	0.51	0.563	2.1	2655.97
2010-11-25	NW	-	P3	2c	sedge	10	0.51	0.563	2.9	92392.20
2010-11-25	NW	-	P3	2c	sedge	20	0.51	0.563	3.3	2599.93
2010-11-25	NW	-	P3	2c	sedge	30	0.51	0.563	3.2	76865.62
2010-11-25	NW	-	P3	2b	rush	0	0.43	0.563	2.1	9246.96
2010-11-25	NW	-	P3	2b	rush	10	0.43	0.563	2.7	10324.14
2010-11-25	NW	-	P3	2b	rush	20	0.43	0.563	3.0	5257.81
2010-11-25	NW	-	P3	2b	rush	30	0.43	0.563	2.9	6285.07
2010-11-25	NW	-	P3	2p	reed	0	0.34	0.563	4.8	3223.53
2010-11-25	NW	-	P3	2p	reed	10	0.34	0.563	5.3	8894.22
2010-11-25	NW	-	P3	2p	reed	20	0.34	0.563	5.4	8691.40
2010-11-25	NW	-	P3	2p	reed	30	0.34	0.563	5.3	2588.76
2010-11-25	SE	-	P4	3c	sedge	0	0.48	0.563	2.4	26605.15
2010-11-25	SE	-	P4	3c	sedge	10	0.48	0.563	2.8	12243.61
2010-11-25	SE	-	P4	3c	sedge	20	0.48	0.563	3.1	13456.89
2010-11-25	SE	-	P4	3c	sedge	30	0.48	0.563	3.5	9092.95
2010-11-25	SE	-	P4	3p	reed	0	0.49	0.563	2.4	6565.27
2010-11-25	SE	-	P4	3p	reed	10	0.49	0.563	2.9	10815.44
2010-11-25	SE	-	P4	3p	reed	20	0.49	0.563	3.3	3163.07
2010-11-25	SE	-	P4	3p	reed	30	0.49	0.563	3.6	19207.07
2010-11-25	SE	-	P5	3b	rush	0	0.32	0.563	4.9	2682.09
2010-11-25	SE	-	P5	3b	rush	10	0.32	0.563	5.1	7057.40
2010-11-25	SE	-	P5	3b	rush	20	0.32	0.563	5.5	5832.96
2010-11-25	SE	-	P5	3b	rush	30	0.32	0.563	5.2	8893.65
2010-11-25	SE	+	P7	4c	sedge	0	0.19	0.563	3.5	10427.37
2010-11-25	SE	+	P7	4c	sedge	10	0.19	0.563	3.7	261092.62
2010-11-25	SE	+	P7	4c	sedge	20	0.19	0.563	3.9	211129.63
2010-11-25	SE	+	P7	4c	sedge	30	0.19	0.563	4.1	232452.00
2010-11-25	SE	+	P7	4b	rush	0	0.19	0.563	3.7	77635.64
2010-11-25	SE	+	P7	4b	rush	10	0.19	0.563	4.1	94496.85
2010-11-25	SE	+	P7	4b	rush	20	0.19	0.563	4.2	115149.18
2010-11-25	SE	+	P7	4b	rush	30	0.19	0.563	4.3	109615.15
2010-11-25	SE	+	P6	4p	reed	0	0.24	0.563	3.9	33252.39
2010-11-25	SE	+	P6	4p	reed	10	0.24	0.563	4.2	193317.42
2010-11-25	SE	+	P6	4p	reed	20	0.24	0.563	4.3	400374.00
2010-11-25	SE	+	P6	4p	reed	30	0.24	0.563	4.4	264895.32
