# Supplementary material for: Methane Exchange in a Coastal Fen in the First Year after Flooding - A Systems Shift
Source: PLoS One. 2015 Oct 13;10(10):e0140657. doi: 10.1371/journal.pone.0140657 (PMC4604153; doi:10.1371/journal.pone.0140657)
Supplement: S2 Dataset — (CSV) [file pone.0140657.s002.csv]

# Methane exchange in a coastal fen in the first year after flooding - a systems shift
# Hahn	K�hler	Glatzel & Jurasinski
# Supplementary file 2 Dataset peatwater
#
## Peat water properties during the first year after flooding
## Parameters are:
### sampl_date - date of sampling
### location - sampling in the northwest (NW) or southeast (SE) of the study site (for details see Materials and Methods)
### inundationLevel - sampling at higher (+) or less high (-) inundated areas of the study site (for details see Materials and Methods)
### dip - identifier of dip well
### waterL_m - water level relative to the ground surface (m)
### waterT_dC - water temperature measured at 10cm below the water surface (�C)
### waterEC_mS.cm2 - electric conductivity of the peat water measured at 10cm below the water surface (mS/cm2)
### waterCL_mg.L - concentration of CL- anions in the peat water (mg/L)
### waterSO4_mg.L - concentration of SO4^(2-) anions in the peat water (mg/L)
### waterTOC_mg.L - concentration of total organic carbon in the peat water (mg/L)
### waterTNb_mg.L - concentration of total bound nitrogen in the peat water (mg/L)
### note - note
###
sampl_date	location	inundationLevel	dip	waterL_m	waterT_dC	waterEC_mS.cm2	waterCL_mg.L	waterSO4_mg.L	waterTOC_mg.L	waterTNb_mg.L	note
2009-11-25	NW	+	P1	0.26	9.60	6.24	731.95	298.91	18.04	1.29
2009-11-25	NW	+	P2	0.28	9.40	5.95	747.45	287.23	16.39	1.44
2009-11-25	NW	-	P3	0.10	10.30	5.71	873.46	227.60	27.87	1.89
2009-11-25	SE	-	P4	0.10	10.30	4.45	844	701.57	15.87	0.95
2009-11-25	SE	-	P5	0.10	10.30	6.70	591.05	271.11	48.81	2.38
2009-11-25	SE	+	P6	0.16	9.80	5.35	881.15	443.03	44.73	2.50
2009-11-25	SE	+	P7	0.24	10.50	5.15	894.68	441.45	23.52	1.65
2009-12-10	NW	+	P1	0.30	7.50
2009-12-10	NW	+	P2	0.34	7.30
2009-12-10	NW	-	P3	0.13	7.40
2009-12-10	SE	-	P4	0.13	5.10
2009-12-10	SE	-	P5	0.09	5.30
2009-12-10	SE	+	P6	0.21	5.40
2009-12-10	SE	+	P7	0.27	5.90
2009-12-21	NW	+	P1	0.30	3.10	10.02		447.27	29.36	1.51	Cl > measuring range
2009-12-21	NW	+	P2	0.37	3.20	8.02	278.43	384.81	23.59	1.15
2009-12-21	NW	-	P3	0.14	1.60	8.79	129.65	207.57	83.64	5.41
2009-12-21	SE	-	P4	0.15	-0.20	6.21	850.77	778.30	27.84	1.64
2009-12-21	SE	-	P5	0.15	-0.40	8.38	240.68	342.58	61.04	2.84
2009-12-21	SE	+	P6	0.22	-0.20	7.44	512.76	522.98	41.50	2.46
2009-12-21	SE	+	P7	0.29	-0.30	7.43	538.206	567.25	34.66	2.14
2010-01-07	NW	+	P1	0.32	0.20	3.10	738.23	121.43	30.21	1.19
2010-01-07	NW	+	P2	0.38	0.30	3.57	860.4	150.72	50.90	0.80
2010-01-07	NW	-	P3	0.16	0.10	3.39	811.95	98.77	31.10	2.10
2010-01-07	SE	-	P4	0.17	0.30	5.37	892.45	497.22	55.51	3.09
2010-01-07	SE	-	P5	0.19	-0.20	4.08	871.74	238.94	16.01	0.87
2010-01-07	SE	+	P6	0.23	4.80	3.95	857.44	262.89	43.94	2.08
2010-01-07	SE	+	P7	0.33	0.10	4.71	898.06	325.02	24.59	1.54
2010-01-12	NW	+	P1	0.36	3.90
2010-01-12	NW	+	P2	0.40	3.70
2010-01-12	NW	-	P3	0.19	2.00
2010-01-12	SE	-	P4	0.20	-0.40
2010-01-12	SE	-	P5	0.20	-0.20
2010-01-12	SE	+	P6	0.26	-0.20
2010-01-12	SE	+	P7	0.34	-0.03
2010-01-21	NW	+	P1	0.36	3.40	2.25	562.99	97.98	25.24	1.05
2010-01-21	NW	+	P2	0.40	4.00	1.83	458.47	81.37	11.68	0.83
2010-01-21	NW	-	P3	0.19	3.30	4.70	898.28	67.34	80.33	4.22
2010-01-21	SE	-	P4	0.22	-0.20	6.43	727.55	401.07	37.33	1.59
2010-01-21	SE	-	P5	0.21	-0.20	3.57	831.45	171.46	24.17	0.83
2010-01-21	SE	+	P6	0.26	4.30	6.49	722.38	331.05	60.13	3.24
2010-01-21	SE	+	P7	0.35	-0.10	4.56	890.39	339.33	36.81	1.86
2010-02-11	NW	+	P1	0.37	-0.40
2010-02-11	NW	+	P2	0.40	-0.30
2010-02-11	NW	-	P3	0.23	-0.50
2010-02-11	SE	-	P4	0.24	-0.70
2010-02-11	SE	-	P5	0.25	-0.40
2010-02-11	SE	+	P6	0.16	-0.20
2010-02-11	SE	+	P7	0.39	-0.30
2010-02-18	NW	+	P1	0.37	2.70	11.10		453.21	87.72	4.01	Cl > measuring range
2010-02-18	NW	+	P2	0.41	0.00	6.10	759.81	170.91	62.82	2.93
2010-02-18	NW	-	P3	0.23	0.10	4.59	898.23	24.88	202.49	5.09
2010-02-18	SE	-	P4	0.23	0.10	8.09	365.51	319.59	152.13	6.45
2010-02-18	SE	-	P5	0.25	-0.20	7.07	496.7	97.83	79.55	3.40
2010-02-18	SE	+	P6	0.26	1.30	9.85		458.87	127.95	4.53	Cl > measuring range
2010-02-18	SE	+	P7	0.38	-0.30	9.66		488.78	78.42	4.05	Cl > measuring range
2010-03-04	NW	+	P1	0.49	1.80
2010-03-04	NW	+	P2	0.53	0.80
2010-03-04	NW	-	P3	0.32	1.50
2010-03-04	SE	-	P4	0.33	2.10
2010-03-04	SE	-	P5	0.33	2.10
2010-03-04	SE	+	P6	0.40	1.10
2010-03-04	SE	+	P7	0.47	0.30
2010-03-18	NW	+	P1	0.52	6.70	0.38	81.353	23.51	11.46	0.70
2010-03-18	NW	+	P2	0.56	3.80	0.37	80.6	22.77	9.82	0.54
2010-03-18	NW	-	P3	0.35	7.20	0.61	143.19	29.53	13.80	0.63
2010-03-18	SE	-	P4	0.35	6.40	0.92	210.05	42.34	14.78	0.85
2010-03-18	SE	-	P5	0.36	5.80	0.92	208.94	43.08	13.80	0.66
2010-03-18	SE	+	P6	0.42	5.00	1.70	437.318	99.18	16.23	0.90
2010-03-18	SE	+	P7	0.50	5.00	1.58	395.09	80.79	14.98	0.61
2010-04-01	NW	+	P1	0.54	9.20
2010-04-01	NW	+	P2	0.59	9.00
2010-04-01	NW	-	P3	0.38	9.10
2010-04-01	SE	-	P4	0.38	9.10
2010-04-01	SE	-	P5	0.38	9.00
2010-04-01	SE	+	P6	0.45	8.20
2010-04-01	SE	+	P7	0.52	8.50
2010-04-15	NW	+	P1	0.52	9.80
2010-04-15	NW	+	P2	0.56	10.10
2010-04-15	NW	-	P3	0.35	10.10
2010-04-15	SE	-	P4	0.35	12.90
2010-04-15	SE	-	P5	0.34	13.00
2010-04-15	SE	+	P6	0.42	12.90
2010-04-15	SE	+	P7	0.49	12.70
2010-04-29	NW	+	P1	0.50	18.00	7.52	903.73	435.12	125.75	8.31
2010-04-29	NW	+	P2	0.55	18.10	7.58	951.73	721.19	118.37	4.66
2010-04-29	NW	-	P3	0.34	17.40	6.08	1065.06	961.84	161.14	10.31
2010-04-29	SE	-	P4	0.34	16.60	2.10	505.46	274.41	6.87	3.31
2010-04-29	SE	-	P5	0.37	16.50	7.95	935.39	943.05	226.64	11.87
2010-04-29	SE	+	P6	0.41	16.10	10.55	668.27	1152.82	206.58	8.89
2010-04-29	SE	+	P7	0.47	14.10	4.71	1005.67	700.93	17.35	2.29
2010-05-11	NW	+	P1	0.50	10.20
2010-05-11	NW	+	P2	0.55	10.10
2010-05-11	NW	-	P3	0.33	10.40
2010-05-11	SE	-	P4	0.33	10.40
2010-05-11	SE	-	P5	0.34	9.60
2010-05-11	SE	+	P6	0.42	9.70
2010-05-11	SE	+	P7	0.47	8.90
2010-06-01	NW	+	P1	0.53	12.60	6.51	1033.83	512.99	109.84	7.05
2010-06-01	NW	+	P2	0.59	12.60	4.83	1033.5	458.78	59.15	3.85
2010-06-01	NW	-	P3	0.38	12.20	5.45	1008.29	1004.83	169.19	9.84
2010-06-01	SE	-	P4	0.17	12.80	4.45	894.3	832.30	19.22	4.49
2010-06-01	SE	-	P5	0.39	12.90	5.81	1064.4	521.77	124.53	7.72
2010-06-01	SE	+	P6	0.46	12.10	7.84	993.03	976.93	185.23	7.29
2010-06-01	SE	+	P7	0.52	11.90	5.93	1060.88	984.64	23.10	2.29
2010-06-08	NW	+	P1	0.54	17.20
2010-06-08	NW	+	P2	0.60	17.40
2010-06-08	NW	-	P3	0.38	17.00
2010-06-08	SE	-	P4	0.39	16.70
2010-06-08	SE	-	P5	0.39	17.20
2010-06-08	SE	+	P6	0.46	17.30
2010-06-08	SE	+	P7	0.54	17.10
2010-06-22	NW	+	P1	0.51	21.00	3.41	753.467	379.70	61.29	4.34
2010-06-22	NW	+	P2	0.56	21.00	4.81	983.64	673.51	76.27	3.82
2010-06-22	NW	-	P3	0.35	21.80	4.65	933.14	671.08	160.83	8.22
2010-06-22	SE	-	P4	0.35	22.60	7.02	1024.65	1429.05	181.77	11.44
2010-06-22	SE	-	P5	0.36	22.30	4.94	1004.19	666.66	134.08	7.37
2010-06-22	SE	+	P6	0.42	19.70	8.97	836.87	945.23
2010-06-22	SE	+	P7	0.48	20.80	7.59	1064.06	1436.43
2010-07-05	NW	+	P1	0.45	24.20
2010-07-05	NW	+	P2	0.50	24.10
2010-07-05	NW	-	P3	0.28	25.30
2010-07-05	SE	-	P4
2010-07-05	SE	-	P5
2010-07-05	SE	+	P6	0.37	23.40
2010-07-05	SE	+	P7	0.44	24.80
2010-07-20	NW	+	P1	0.36	21.30	3.89	837.57	155.91	164.31	15.13
2010-07-20	NW	+	P2	0.41	20.80	3.32	685.64	357.95	83.99	7.60
2010-07-20	NW	-	P3	0.20	22.50	4.56	781.13	672.15	116.00	9.06
2010-07-20	SE	-	P4	0.20	24.50	4.66	646.21	993.72	75.89	8.28
2010-07-20	SE	-	P5	0.20	17.50	4.12	811.412	529.75	116.84	9.96
2010-07-20	SE	+	P6	0.28	17.30	4.79	866.56	608.41	81.98	6.44
2010-07-20	SE	+	P7	0.35	18.40	6.75	851.95	727.17	49.99	4.76
2010-08-05	NW	+	P1	0.33	19.80
2010-08-05	NW	+	P2	0.37	19.70
2010-08-05	NW	-	P3	0.16	22.40
2010-08-05	SE	-	P4	0.17	24.20
2010-08-05	SE	-	P5	0.17	24.35
2010-08-05	SE	+	P6	0.24	18.30
2010-08-05	SE	+	P7	0.31	18.00
2010-08-17	NW	+	P1	0.33	20.10
2010-08-17	NW	+	P2	0.38	19.80
2010-08-17	NW	-	P3	0.17	20.40
2010-08-17	SE	-	P4	0.17	19.90
2010-08-17	SE	-	P5	0.17	19.50
2010-08-17	SE	+	P6	0.24	18.60
2010-08-17	SE	+	P7	0.32	19.20
2010-09-02	NW	+	P1	0.39	17.60	6.59	561.85	118.34	199.71	11.28
2010-09-02	NW	+	P2	0.42	17.90	8.21	209.72	257.29	158.08	4.43
2010-09-02	NW	-	P3	0.20	18.00	9.73	212.95	992.26	331.54	18.84
2010-09-02	SE	-	P4	0.21	15.40	11.77	4289.66	10952.24	189.70	16.84
2010-09-02	SE	-	P5	0.21	17.70	9.90	4282.22	850.68	221.45	13.97
2010-09-02	SE	+	P6	0.28	15.80	9.06	49.28	572.23	225.19	7.59
2010-09-02	SE	+	P7	0.36	15.90	13.44	5856.81	4739.83	301.20	14.96
2010-09-15	NW	+	P1	0.40	15.00
2010-09-15	NW	+	P2	0.45	15.30
2010-09-15	NW	-	P3	0.24	15.20
2010-09-15	SE	-	P4	0.24	15.10
2010-09-15	SE	-	P5	0.24	14.90
2010-09-15	SE	+	P6	0.31	15.00
2010-09-15	SE	+	P7	0.38	14.70
2010-09-28	NW	+	P1	0.38	12.00	5.50	783.63	27.54	158.64	11.65
2010-09-28	NW	+	P2	0.44	12.30	11.52	4985.70	1487.80	266.73	12.45
2010-09-28	NW	-	P3	0.21	11.80	7.49	695.52	528.17	267.08	19.58
2010-09-28	SE	-	P4	0.22	11.90	9.38	540.08	762.23	191.33	16.14
2010-09-28	SE	-	P5	0.04	11.70	5.83	850.02	705.10	281.81	18.42
2010-09-28	SE	+	P6	0.29	12.00	6.43	831.02	743.49	213.94	10.78
2010-09-28	SE	+	P7	0.37	12.70	9.38	660.58	940.01	228.09	14.73
2010-10-14	NW	+	P1	0.36	8.10
2010-10-14	NW	+	P2	0.44	8.30
2010-10-14	NW	-	P3	0.20	8.70
2010-10-14	SE	-	P4	0.20	7.80
2010-10-14	SE	-	P5	0.21	8.10
2010-10-14	SE	+	P6	0.24	7.30
2010-10-14	SE	+	P7	0.35	8.60
2010-10-25	NW	+	P1	0.39	8.30	2.61	634.00	13.66	72.15	6.48
2010-10-25	NW	+	P2	0.46	8.10	3.53	778.31	57.24	81.14	4.31
2010-10-25	NW	-	P3	0.23	8.50	4.17	836.01	68.80	136.85	7.65
2010-10-25	SE	-	P4	0.23	7.10	6.76	849.57	933.24	136.92	11.33
2010-10-25	SE	-	P5	0.24	7.60	3.17	740.27	28.57	119.98	7.87
2010-10-25	SE	+	P6	0.32	6.80	4.04	548.76	297.05	137.47	6.74
2010-10-25	SE	+	P7	0.39	7.30	8.54	808.60	959.68	251.78	12.78
2010-11-09	NW	+	P1	0.51	6.60
2010-11-09	NW	+	P2	0.56	7.10
2010-11-09	NW	-	P3	0.34	6.50
2010-11-09	SE	-	P4	0.33	7.00
2010-11-09	SE	-	P5	0.34	7.20
2010-11-09	SE	+	P6	0.41	5.80
2010-11-09	SE	+	P7	0.48	8.50
2010-11-25	NW	+	P1	0.60	2.60	5.40	610.30	31.50	103.52	5.45
2010-11-25	NW	+	P2	0.65	2.60	6.63	322.89	143.13	137.25	6.75
2010-11-25	NW	-	P3	0.43	2.00	4.54	810.04	87.17	120.10	6.02
2010-11-25	SE	-	P4	0.44	2.80	10.22	3713.36	2285.36	229.46	16.07
2010-11-25	SE	-	P5	0.44	2.70	6.62	214.12	101.56	216.50	11.02
2010-11-25	SE	+	P6	0.51	2.60	6.29	570.07	415.31	191.61	6.96
2010-11-25	SE	+	P7	0.58	6.50	13.04	5137.30	6810.28	296.81	16.99
2010-12-09	NW	+	P1	0.59	2.10	4.66	837.30	59.02	80.26	9.58
2010-12-09	NW	+	P2	0.62	-0.10	5.40	829.42	84.99	99.10	9.67
2010-12-09	NW	-	P3	0.36	1.40	6.25	795.06	361.57	174.22	15.89
2010-12-09	SE	-	P4	0.41	0.30	7.92	833.61	972.77	94.35	15.48
2010-12-09	SE	-	P5	0.38	0.20	6.87	810.30	821.20	617.15	67.33
2010-12-09	SE	+	P6	0.50	0.70	2.04	387.50	212.88	55.63	3.62
2010-12-09	SE	+	P7	0.58	5.00
2011-01-06	NW	+	P1	0.59	1.70
2011-01-06	NW	+	P2	0.65	0.10
2011-01-06	NW	-	P3	0.43	1.40
2011-01-06	SE	-	P4	0.37	1.50
2011-01-06	SE	-	P5	0.44	0.80
2011-01-06	SE	+	P6	0.48	0.50
2011-01-06	SE	+	P7	0.60	4.40
