# Supplementary material for: Methane Exchange in a Coastal Fen in the First Year after Flooding - A Systems Shift
Source: PLoS One. 2015 Oct 13;10(10):e0140657. doi: 10.1371/journal.pone.0140657 (PMC4604153; doi:10.1371/journal.pone.0140657)
Supplement: S3 Dataset — (CSV) [file pone.0140657.s003.csv]

# Methane exchange in a coastal fen in the first year after flooding - a systems shift
# Hahn	K�hler	Glatzel & Jurasinski
# Supplementary file 3 Dataset peat
#
## Peat properties during the first year after flooding
## Parameters are:
### sampl_date - date of sampling
### location - sampling in the northwest (NW) or southeast (SE) of the study site (for details see Materials and Methods)
### inundationLevel - sampling at higher (+) or less high (-) inundated areas of the study site (for details see Materials and Methods)
### dip - identifier of dip well
### spot - identifier of sampling spot
### dom.veg - dominant vegetation at the sampling spot (for details see Materials and Methods)
### depth_cm - sampling depth below the ground surface (cm)
### OM_perDW - content of organic matter (% of dry weight)
### peatDBD_g.cm3 - dry bulk density (g/cm3)
### peatP_mg.cm3 - content of total phosphorus (mg/cm3)
### peatK_mg.cm3 - content of total potassium(mg/cm3)
### peatCa_mg.cm3 - content of total calcium (mg/cm3)
### peatNa_mg.cm3 - content of total sodium(mg/cm3)
### peatMg_mg.cm3 - content of total magnesium (mg/cm3)
### peatFe_mg.cm3 - content of total iron(mg/cm3)
### peatN_mg.cm3 - content of total nitrogen(mg/cm3)
### peatC_mg.cm3 - content of total carbon (mg/cm3)
### peatS_mg.cm3 - content of total sulfur (mg/cm3)
###
sampl_date	location	inundationLevel	dip	spot	dom.veg	depth_cm	OM_percDW	peatDBD_g.cm3	peatP_mg.cm3	peatK_mg.cm3	peatCa_mg.cm3	peatNa_mg.cm3	peatMg_mg.cm3	peatFe_mg.cm3	peatN_mg.cm3	peatC_mg.cm3	peatS_mg.cm3
2009-11-25	NW	-	P3	2c	sedge	10-20	62.81	0.58	1.60	2.63	23.62	21.86	15.73	36.72	22.93	505.33	22.94
2009-11-25	NW	-	P3	2b	rush	10-20	43.01	0.73	1.95	3.49	18.16	29.86	17.01	35.40	18.95	370.46	14.04
2009-11-25	NW	-	P3	2p	reed	10-20	73.93	0.60	6.91	9.53	32.30	38.20	22.10	42.21	32.71	546.69	19.84
2009-11-25	SE	-	P4	3c	sedge	10-20	18.75	0.77	0.83	1.27	12.78	5.88	5.09	19.05	17.78	278.00	10.50
2009-11-25	SE	-	P4	3p	reed	10-20	11.81	0.60	8.15	5.42	31.75	41.99	30.23	56.50	39.90	577.10	22.77
2009-11-25	SE	-	P5	3b	rush	10-20	53.28	0.72	1.48	2.02	16.19	8.34	6.37	25.99	18.05	273.45	10.39
2009-11-25	SE	+	P7	4c	sedge	10-20	26.42	1.02	0.37	0.88	2.87	1.59	1.17	10.60	4.05	64.89	2.95
2009-11-25	SE	+	P7	4b	rush	10-20	73.41	0.78	0.59	1.00	4.93	3.59	2.19	18.68	7.40	117.79	4.72
2009-11-25	SE	+	P6	4p	reed	10-20	54.61	0.58	3.08	5.24	26.74	28.96	20.87	55.36	32.48	533.23	18.09
2009-11-25	NW	-	P3	2c	sedge	0-10	65.30	0.30	31.61	42.00	167.93	497.90	133.48	181.04	65.50	1132.36	45.33
2009-11-25	NW	-	P3	2b	rush	0-10	77.24	0.41	7.24	8.44	34.99	64.95	27.05	53.74	39.43	656.07	26.99
2009-11-25	NW	-	P3	2p	reed	0-10	72.98	0.27	25.92	21.67	81.43	209.92	62.98	80.57	82.17	1273.01	49.58
2009-11-25	SE	-	P4	3c	sedge	0-10	68.78	0.64	2.23	2.36	20.65	13.11	9.56	34.83	19.56	301.49	12.55
2009-11-25	SE	-	P4	3p	reed	0-10	63.15	0.30	21.83	22.41	66.54	392.20	90.82	181.60	77.56	1165.30	52.96
2009-11-25	SE	-	P5	3b	rush	0-10	72.77	0.55	2.46	2.75	18.26	12.22	7.49	29.03	24.37	352.06	13.56
2009-11-25	SE	+	P7	4c	sedge	0-10	71.20	0.12	44.31	48.86	224.99	419.55	162.84	215.51	142.18	2315.98	98.18
2009-11-25	SE	+	P7	4b	rush	0-10	72.83	0.39	3.66	3.85	19.63	15.27	8.64	43.10	31.19	506.08	16.13
2009-11-25	SE	+	P6	4p	reed	0-10	59.14	0.39	27.99	9.54	44.65	71.75	35.67	71.82	57.99	924.55	34.97
2010-08-23	NW	+	P1	1c	sedge	10-20	86.10	0.67	3.17	8.54	27.60	83.33	55.99	55.51	33.29	676.30	44.27
2010-08-23	NW	+	P1	1b	rush	10-20	86.92	0.76	3.62	7.88	43.53	93.43	51.72	58.07	29.87	628.88	37.96
2010-08-23	NW	+	P2	1p	reed	10-20	76.64	0.74	4.49	9.15	23.87	74.91	35.08	39.23	30.28	609.63	24.90
2010-08-23	NW	-	P3	2c	sedge	10-20	74.88	0.75	2.52	4.18	19.41	23.71	19.32	33.46	25.81	525.20	24.55
2010-08-23	NW	-	P3	2b	rush	10-20	68.70	0.72	1.64	3.25	20.08	23.45	15.06	36.94	24.61	457.93	18.79
2010-08-23	NW	-	P3	2p	reed	10-20	64.40	0.81	5.38	5.42	20.87	45.52	24.93	42.29	26.81	532.42	15.42
2010-08-23	SE	-	P4	3c	sedge	10-20	4.89	1.29	0.59	0.67	3.08	1.47	1.19	14.63	3.99	70.38	2.78
2010-08-23	SE	-	P4	3p	reed	10-20	8.03	1.38	0.11	0.24	1.05	0.55	0.49	4.53	1.45	27.48	1.25
2010-08-23	SE	-	P5	3b	rush	10-20	63.43	0.75	3.25	6.25	23.55	33.18	20.60	64.71	34.10	520.99	14.69
2010-08-23	SE	+	P7	4c	sedge	10-20	23.32	0.96	0.85	1.32	10.19	3.31	4.03	17.45	12.22	189.56	8.46
2010-08-23	SE	+	P7	4b	rush	10-20	75.94	0.73	6.10	5.23	25.12	49.31	31.43	68.70	39.32	605.45	35.84
2010-08-23	SE	+	P6	4p	reed	10-20	25.67	1.01	2.54	1.59	14.15	24.07	18.46	37.66	18.85	315.58	16.04
2010-08-23	NW	+	P1	1c	sedge	0-10	61.60	0.67	3.10	7.17	10.81	81.00	47.21	54.81	34.86	620.66	37.31
2010-08-23	NW	+	P1	1b	rush	0-10	68.67	0.55	9.37	14.51	30.06	58.85	35.26	48.16	46.60	723.31	30.05
2010-08-23	NW	+	P2	1p	reed	0-10	73.25	0.86	9.21	11.32	23.37	58.44	28.29	34.52	28.59	477.78	20.00
2010-08-23	NW	-	P3	2c	sedge	0-10	66.57	0.80	2.41	8.45	16.98	21.29	15.64	28.55	27.74	443.13	18.25
2010-08-23	NW	-	P3	2b	rush	0-10	69.52	0.84	2.25	5.05	17.09	23.52	14.03	31.00	26.60	442.31	18.79
2010-08-23	NW	-	P3	2p	reed	0-10	61.70	0.83	3.79	4.97	17.00	28.99	14.36	29.53	25.94	451.68	17.48
2010-08-23	SE	-	P4	3c	sedge	0-10	79.25	0.61	5.71	2.74	22.93	21.09	11.93	62.30	27.40	489.41	17.24
2010-08-23	SE	-	P4	3p	reed	0-10	45.05	1.11	1.12	1.24	6.38	6.22	3.23	18.17	8.75	151.85	5.63
2010-08-23	SE	-	P5	3b	rush	0-10	68.11	0.93	3.18	3.92	15.92	20.44	13.01	35.64	26.71	410.40	13.12
2010-08-23	SE	+	P7	4c	sedge	0-10	31.05	1.10	1.48	1.53	10.40	5.00	5.13	20.22	13.04	197.76	7.65
2010-08-23	SE	+	P7	4b	rush	0-10	83.40	0.46	11.32	15.78	94.15	118.83	57.80	117.60	53.64	925.29	48.15
2010-08-23	SE	+	P6	4p	reed	0-10	42.68	0.69	3.19	2.69	18.78	9.92	8.96	31.29	26.39	381.64	17.60
